# Supplementary material for: RNA m5C regulator-mediated modification patterns and the cross-talk between tumor microenvironment infiltration in gastric cancer
Source: Front Immunol. 2022 Oct 27;13:905057. doi: 10.3389/fimmu.2022.905057 (PMC9646743; doi:10.3389/fimmu.2022.905057)
Supplement: Supplementary file 1 [file Table_1.xlsx]

## Sheet: S1
Table-S1: Basic information of datasets included in this study for identifying distinct m5C methylation modification patterns
Accession number /Source	Platform	Number of patients	Stage	Sex	Histology	Survival data
GEO: GSE15459	Affymetrix Human Genome U133 Plus 2.0 Array	200	I/II:60 III/IV:132	Female:67 Male:125	Diffuse:75;Intestinal:99;Mixed:18	OS
GEO: GSE34942	Affymetrix Human Genome U133 Plus 2.0 Array	56	I/II:22 III/IV:31	Female:20 Male:36	Diffuse:11;Intestinal:39;Mixed:4	OS
GEO: GSE57303	Affymetrix Human Genome U133 Plus 2.0 Array	70	I/II:12 III/IV:58	Female:18 Male:52	Diffuse:35;Intestinal:20;Mixed:15	OS
GEO: GSE62254(ACRG)	Affymetrix Human Genome U133 Plus 2.0 Array	300	I/II:127 III/IV:173	Female:101 Male:199	Diffuse:135;Intestinal:146;Mixed:19	OS/RFS
GEO: GSE84437	Illumina HumanHT-12 V3.0 expression beadchip	433	NA	Female:137 Male:296	NA	OS
GEO: GSE26253	Illumina HumanRef-8 WG-DASL v3.0	432	I/II:235 III/IV:197	NA	NA	RFS
GEO: GSE62717	Affymetrix Genome-Wide Human SNP 6.0 Array	284	NA	NA	NA	NA
TCGA: STAD	Illumina RNAseq	347	I/II:154 III/IV:180	Female:123 Male:224	Diffuse:61;Intestinal:157;Mixed:117	OS

## Sheet: S2
Table-S2: The gene sets used in this work for marking each TME infiltration cell type
Metagene	Cell.type	Immunity
ADAM28	Activated.B.cell	Adaptive
CD180	Activated.B.cell	Adaptive
CD79B	Activated.B.cell	Adaptive
BLK	Activated.B.cell	Adaptive
CD19	Activated.B.cell	Adaptive
MS4A1	Activated.B.cell	Adaptive
TNFRSF17	Activated.B.cell	Adaptive
IGHM	Activated.B.cell	Adaptive
GNG7	Activated.B.cell	Adaptive
MICAL3	Activated.B.cell	Adaptive
SPIB	Activated.B.cell	Adaptive
HLA-DOB	Activated.B.cell	Adaptive
IGKC	Activated.B.cell	Adaptive
PNOC	Activated.B.cell	Adaptive
FCRL2	Activated.B.cell	Adaptive
BACH2	Activated.B.cell	Adaptive
CR2	Activated.B.cell	Adaptive
TCL1A	Activated.B.cell	Adaptive
AKNA	Activated.B.cell	Adaptive
ARHGAP25	Activated.B.cell	Adaptive
CCL21	Activated.B.cell	Adaptive
CD27	Activated.B.cell	Adaptive
CD38	Activated.B.cell	Adaptive
CLEC17A	Activated.B.cell	Adaptive
CLEC9A	Activated.B.cell	Adaptive
CLECL1	Activated.B.cell	Adaptive
AIM2	Activated.CD4.T.cell	Adaptive
BIRC3	Activated.CD4.T.cell	Adaptive
BRIP1	Activated.CD4.T.cell	Adaptive
CCL20	Activated.CD4.T.cell	Adaptive
CCL4	Activated.CD4.T.cell	Adaptive
CCL5	Activated.CD4.T.cell	Adaptive
CCNB1	Activated.CD4.T.cell	Adaptive
CCR7	Activated.CD4.T.cell	Adaptive
DUSP2	Activated.CD4.T.cell	Adaptive
ESCO2	Activated.CD4.T.cell	Adaptive
ETS1	Activated.CD4.T.cell	Adaptive
EXO1	Activated.CD4.T.cell	Adaptive
EXOC6	Activated.CD4.T.cell	Adaptive
IARS	Activated.CD4.T.cell	Adaptive
ITK	Activated.CD4.T.cell	Adaptive
KIF11	Activated.CD4.T.cell	Adaptive
KNTC1	Activated.CD4.T.cell	Adaptive
NUF2	Activated.CD4.T.cell	Adaptive
PRC1	Activated.CD4.T.cell	Adaptive
PSAT1	Activated.CD4.T.cell	Adaptive
RGS1	Activated.CD4.T.cell	Adaptive
RTKN2	Activated.CD4.T.cell	Adaptive
SAMSN1	Activated.CD4.T.cell	Adaptive
SELL	Activated.CD4.T.cell	Adaptive
TRAT1	Activated.CD4.T.cell	Adaptive
ADRM1	Activated.CD8.T.cell	Adaptive
AHSA1	Activated.CD8.T.cell	Adaptive
C1GALT1C1	Activated.CD8.T.cell	Adaptive
CCT6B	Activated.CD8.T.cell	Adaptive
CD37	Activated.CD8.T.cell	Adaptive
CD3D	Activated.CD8.T.cell	Adaptive
CD3E	Activated.CD8.T.cell	Adaptive
CD3G	Activated.CD8.T.cell	Adaptive
CD69	Activated.CD8.T.cell	Adaptive
CD8A	Activated.CD8.T.cell	Adaptive
CETN3	Activated.CD8.T.cell	Adaptive
CSE1L	Activated.CD8.T.cell	Adaptive
GEMIN6	Activated.CD8.T.cell	Adaptive
GNLY	Activated.CD8.T.cell	Adaptive
GPT2	Activated.CD8.T.cell	Adaptive
GZMA	Activated.CD8.T.cell	Adaptive
GZMH	Activated.CD8.T.cell	Adaptive
GZMK	Activated.CD8.T.cell	Adaptive
IL2RB	Activated.CD8.T.cell	Adaptive
LCK	Activated.CD8.T.cell	Adaptive
MPZL1	Activated.CD8.T.cell	Adaptive
NKG7	Activated.CD8.T.cell	Adaptive
PIK3IP1	Activated.CD8.T.cell	Adaptive
PTRH2	Activated.CD8.T.cell	Adaptive
TIMM13	Activated.CD8.T.cell	Adaptive
ZAP70	Activated.CD8.T.cell	Adaptive
ACP5	Gamma.delta.T.cell	Adaptive
AQP9	Gamma.delta.T.cell	Adaptive
BTN3A2	Gamma.delta.T.cell	Adaptive
C1orf54	Gamma.delta.T.cell	Adaptive
CARD8	Gamma.delta.T.cell	Adaptive
CCL18	Gamma.delta.T.cell	Adaptive
CD209	Gamma.delta.T.cell	Adaptive
CD33	Gamma.delta.T.cell	Adaptive
CD36	Gamma.delta.T.cell	Adaptive
CDK5	Gamma.delta.T.cell	Adaptive
IL10RB	Gamma.delta.T.cell	Adaptive
KLRF1	Gamma.delta.T.cell	Adaptive
LGALS1	Gamma.delta.T.cell	Adaptive
MAPK7	Gamma.delta.T.cell	Adaptive
KLHL7	Gamma.delta.T.cell	Adaptive
KRT80	Gamma.delta.T.cell	Adaptive
LAMC1	Gamma.delta.T.cell	Adaptive
LCORL	Gamma.delta.T.cell	Adaptive
LMNB1	Gamma.delta.T.cell	Adaptive
MEIS3P1	Gamma.delta.T.cell	Adaptive
MPL	Gamma.delta.T.cell	Adaptive
FABP1	Gamma.delta.T.cell	Adaptive
FABP5	Gamma.delta.T.cell	Adaptive
FADD	Gamma.delta.T.cell	Adaptive
MFAP3L	Gamma.delta.T.cell	Adaptive
MINPP1	Gamma.delta.T.cell	Adaptive
RPS24	Gamma.delta.T.cell	Adaptive
RPS7	Gamma.delta.T.cell	Adaptive
RPS9	Gamma.delta.T.cell	Adaptive
DBNL	Gamma.delta.T.cell	Adaptive
CCL13	Gamma.delta.T.cell	Adaptive
CD22	Immature..B.cell	Adaptive
CYBB	Immature..B.cell	Adaptive
FAM129C	Immature..B.cell	Adaptive
FCRL1	Immature..B.cell	Adaptive
FCRL3	Immature..B.cell	Adaptive
FCRL5	Immature..B.cell	Adaptive
FCRLA	Immature..B.cell	Adaptive
HDAC9	Immature..B.cell	Adaptive
HLA-DQA1	Immature..B.cell	Adaptive
HVCN1	Immature..B.cell	Adaptive
KIAA0226	Immature..B.cell	Adaptive
NCF1	Immature..B.cell	Adaptive
NCF1B	Immature..B.cell	Adaptive
P2RY10	Immature..B.cell	Adaptive
SP100	Immature..B.cell	Adaptive
TXNIP	Immature..B.cell	Adaptive
STAP1	Immature..B.cell	Adaptive
TAGAP	Immature..B.cell	Adaptive
ZCCHC2	Immature..B.cell	Adaptive
CCL3L1	Regulatory.T.cell	Adaptive
CD72	Regulatory.T.cell	Adaptive
CLEC5A	Regulatory.T.cell	Adaptive
FOXP3	Regulatory.T.cell	Adaptive
ITGA4	Regulatory.T.cell	Adaptive
L1CAM	Regulatory.T.cell	Adaptive
LIPA	Regulatory.T.cell	Adaptive
LRP1	Regulatory.T.cell	Adaptive
LRRC42	Regulatory.T.cell	Adaptive
MARCO	Regulatory.T.cell	Adaptive
MMP12	Regulatory.T.cell	Adaptive
MNDA	Regulatory.T.cell	Adaptive
MRC1	Regulatory.T.cell	Adaptive
MS4A6A	Regulatory.T.cell	Adaptive
PELO	Regulatory.T.cell	Adaptive
PLEK	Regulatory.T.cell	Adaptive
PRSS23	Regulatory.T.cell	Adaptive
PTGIR	Regulatory.T.cell	Adaptive
ST8SIA4	Regulatory.T.cell	Adaptive
STAB1	Regulatory.T.cell	Adaptive
B3GAT1	T.follicular.helper.cell	Adaptive
CDK5R1	T.follicular.helper.cell	Adaptive
PDCD1	T.follicular.helper.cell	Adaptive
BCL6	T.follicular.helper.cell	Adaptive
CD200	T.follicular.helper.cell	Adaptive
CD83	T.follicular.helper.cell	Adaptive
CD84	T.follicular.helper.cell	Adaptive
FGF2	T.follicular.helper.cell	Adaptive
GPR18	T.follicular.helper.cell	Adaptive
CEBPA	T.follicular.helper.cell	Adaptive
CECR1	T.follicular.helper.cell	Adaptive
CLEC10A	T.follicular.helper.cell	Adaptive
CLEC4A	T.follicular.helper.cell	Adaptive
CSF1R	T.follicular.helper.cell	Adaptive
CTSS	T.follicular.helper.cell	Adaptive
DMN	T.follicular.helper.cell	Adaptive
DPP4	T.follicular.helper.cell	Adaptive
LRRC32	T.follicular.helper.cell	Adaptive
MC5R	T.follicular.helper.cell	Adaptive
MICA	T.follicular.helper.cell	Adaptive
NCAM1	T.follicular.helper.cell	Adaptive
NCR2	T.follicular.helper.cell	Adaptive
NRP1	T.follicular.helper.cell	Adaptive
PDCD1LG2	T.follicular.helper.cell	Adaptive
PDCD6	T.follicular.helper.cell	Adaptive
PRDX1	T.follicular.helper.cell	Adaptive
RAE1	T.follicular.helper.cell	Adaptive
RAET1E	T.follicular.helper.cell	Adaptive
SIGLEC7	T.follicular.helper.cell	Adaptive
SIGLEC9	T.follicular.helper.cell	Adaptive
TYRO3	T.follicular.helper.cell	Adaptive
CHST12	T.follicular.helper.cell	Adaptive
CLIC3	T.follicular.helper.cell	Adaptive
IVNS1ABP	T.follicular.helper.cell	Adaptive
KIR2DL2	T.follicular.helper.cell	Adaptive
LGMN	T.follicular.helper.cell	Adaptive
CD70	Type.1.T.helper.cell	Adaptive
TBX21	Type.1.T.helper.cell	Adaptive
ADAM8	Type.1.T.helper.cell	Adaptive
AHCYL2	Type.1.T.helper.cell	Adaptive
ALCAM	Type.1.T.helper.cell	Adaptive
B3GALNT1	Type.1.T.helper.cell	Adaptive
BBS12	Type.1.T.helper.cell	Adaptive
BST1	Type.1.T.helper.cell	Adaptive
CD151	Type.1.T.helper.cell	Adaptive
CD47	Type.1.T.helper.cell	Adaptive
CD48	Type.1.T.helper.cell	Adaptive
CD52	Type.1.T.helper.cell	Adaptive
CD53	Type.1.T.helper.cell	Adaptive
CD59	Type.1.T.helper.cell	Adaptive
CD6	Type.1.T.helper.cell	Adaptive
CD68	Type.1.T.helper.cell	Adaptive
CD7	Type.1.T.helper.cell	Adaptive
CD96	Type.1.T.helper.cell	Adaptive
CFHR3	Type.1.T.helper.cell	Adaptive
CHRM3	Type.1.T.helper.cell	Adaptive
CLEC7A	Type.1.T.helper.cell	Adaptive
COL23A1	Type.1.T.helper.cell	Adaptive
COL4A4	Type.1.T.helper.cell	Adaptive
COL5A3	Type.1.T.helper.cell	Adaptive
DAB1	Type.1.T.helper.cell	Adaptive
DLEU7	Type.1.T.helper.cell	Adaptive
DOC2B	Type.1.T.helper.cell	Adaptive
EMP1	Type.1.T.helper.cell	Adaptive
F12	Type.1.T.helper.cell	Adaptive
FURIN	Type.1.T.helper.cell	Adaptive
GAB3	Type.1.T.helper.cell	Adaptive
GATM	Type.1.T.helper.cell	Adaptive
GFPT2	Type.1.T.helper.cell	Adaptive
GPR25	Type.1.T.helper.cell	Adaptive
GREM2	Type.1.T.helper.cell	Adaptive
HAVCR1	Type.1.T.helper.cell	Adaptive
HSD11B1	Type.1.T.helper.cell	Adaptive
HUNK	Type.1.T.helper.cell	Adaptive
IGF2	Type.1.T.helper.cell	Adaptive
RCSD1	Type.1.T.helper.cell	Adaptive
RYR1	Type.1.T.helper.cell	Adaptive
SAV1	Type.1.T.helper.cell	Adaptive
SELE	Type.1.T.helper.cell	Adaptive
SELP	Type.1.T.helper.cell	Adaptive
SH3KBP1	Type.1.T.helper.cell	Adaptive
SIT1	Type.1.T.helper.cell	Adaptive
SLC35B3	Type.1.T.helper.cell	Adaptive
SIGLEC10	Type.1.T.helper.cell	Adaptive
SKAP1	Type.1.T.helper.cell	Adaptive
THUMPD2	Type.1.T.helper.cell	Adaptive
TIGIT	Type.1.T.helper.cell	Adaptive
ZEB2	Type.1.T.helper.cell	Adaptive
ENC1	Type.1.T.helper.cell	Adaptive
FAM134B	Type.1.T.helper.cell	Adaptive
FBXO30	Type.1.T.helper.cell	Adaptive
FCGR2C	Type.1.T.helper.cell	Adaptive
STAC	Type.1.T.helper.cell	Adaptive
LTC4S	Type.1.T.helper.cell	Adaptive
MAN1B1	Type.1.T.helper.cell	Adaptive
MDH1	Type.1.T.helper.cell	Adaptive
MMD	Type.1.T.helper.cell	Adaptive
RGS16	Type.1.T.helper.cell	Adaptive
IL12A	Type.1.T.helper.cell	Adaptive
P2RX5	Type.1.T.helper.cell	Adaptive
CD97	Type.1.T.helper.cell	Adaptive
ITGB4	Type.1.T.helper.cell	Adaptive
ICAM3	Type.1.T.helper.cell	Adaptive
METRNL	Type.1.T.helper.cell	Adaptive
TNFRSF1A	Type.1.T.helper.cell	Adaptive
IRF1	Type.1.T.helper.cell	Adaptive
HTR2B	Type.1.T.helper.cell	Adaptive
CALD1	Type.1.T.helper.cell	Adaptive
MOCOS	Type.1.T.helper.cell	Adaptive
TRAF3IP2	Type.1.T.helper.cell	Adaptive
TLR8	Type.1.T.helper.cell	Adaptive
TRAF1	Type.1.T.helper.cell	Adaptive
DUSP14	Type.1.T.helper.cell	Adaptive
IL17A	Type.17.T.helper.cell	Adaptive
IL17RA	Type.17.T.helper.cell	Adaptive
C2CD4A	Type.17.T.helper.cell	Adaptive
C2CD4B	Type.17.T.helper.cell	Adaptive
CA2	Type.17.T.helper.cell	Adaptive
CCDC65	Type.17.T.helper.cell	Adaptive
CEACAM3	Type.17.T.helper.cell	Adaptive
IL17C	Type.17.T.helper.cell	Adaptive
IL17F	Type.17.T.helper.cell	Adaptive
IL17RC	Type.17.T.helper.cell	Adaptive
IL17RE	Type.17.T.helper.cell	Adaptive
IL23A	Type.17.T.helper.cell	Adaptive
ILDR1	Type.17.T.helper.cell	Adaptive
LONRF3	Type.17.T.helper.cell	Adaptive
SH2D6	Type.17.T.helper.cell	Adaptive
TNIP2	Type.17.T.helper.cell	Adaptive
ABCA1	Type.17.T.helper.cell	Adaptive
ABCB1	Type.17.T.helper.cell	Adaptive
ADAMTS12	Type.17.T.helper.cell	Adaptive
ANK1	Type.17.T.helper.cell	Adaptive
ANKRD22	Type.17.T.helper.cell	Adaptive
B3GALT2	Type.17.T.helper.cell	Adaptive
CAMTA1	Type.17.T.helper.cell	Adaptive
CCR9	Type.17.T.helper.cell	Adaptive
CD40	Type.17.T.helper.cell	Adaptive
GPR44	Type.17.T.helper.cell	Adaptive
IFT80	Type.17.T.helper.cell	Adaptive
ASB2	Type.2.T.helper.cell	Adaptive
CSRP2	Type.2.T.helper.cell	Adaptive
DAPK1	Type.2.T.helper.cell	Adaptive
DLC1	Type.2.T.helper.cell	Adaptive
DNAJC12	Type.2.T.helper.cell	Adaptive
DUSP6	Type.2.T.helper.cell	Adaptive
GNAI1	Type.2.T.helper.cell	Adaptive
LAMP3	Type.2.T.helper.cell	Adaptive
NRP2	Type.2.T.helper.cell	Adaptive
OSBPL1A	Type.2.T.helper.cell	Adaptive
PDE4B	Type.2.T.helper.cell	Adaptive
PHLDA1	Type.2.T.helper.cell	Adaptive
PLA2G4A	Type.2.T.helper.cell	Adaptive
RAB27B	Type.2.T.helper.cell	Adaptive
RBMS3	Type.2.T.helper.cell	Adaptive
RNF125	Type.2.T.helper.cell	Adaptive
TMPRSS3	Type.2.T.helper.cell	Adaptive
GATA3	Type.2.T.helper.cell	Adaptive
BIRC5	Type.2.T.helper.cell	Adaptive
CDC25C	Type.2.T.helper.cell	Adaptive
CDC7	Type.2.T.helper.cell	Adaptive
CENPF	Type.2.T.helper.cell	Adaptive
CXCR6	Type.2.T.helper.cell	Adaptive
DHFR	Type.2.T.helper.cell	Adaptive
EVI5	Type.2.T.helper.cell	Adaptive
GSTA4	Type.2.T.helper.cell	Adaptive
HELLS	Type.2.T.helper.cell	Adaptive
IL26	Type.2.T.helper.cell	Adaptive
LAIR2	Type.2.T.helper.cell	Adaptive
ABCD1	Activated.dendritic.cell	Innate
C1QC	Activated.dendritic.cell	Innate
CAPG	Activated.dendritic.cell	Innate
CCL3L3	Activated.dendritic.cell	Innate
CD207	Activated.dendritic.cell	Innate
CD302	Activated.dendritic.cell	Innate
ATP5B	Activated.dendritic.cell	Innate
ATP5L	Activated.dendritic.cell	Innate
ATP6V1A	Activated.dendritic.cell	Innate
BCL2L1	Activated.dendritic.cell	Innate
C1QB	Activated.dendritic.cell	Innate
SNURF	Activated.dendritic.cell	Innate
SPCS3	Activated.dendritic.cell	Innate
CCNA1	Activated.dendritic.cell	Innate
CEACAM8	Activated.dendritic.cell	Innate
NOS2	Activated.dendritic.cell	Innate
SRA1	Activated.dendritic.cell	Innate
TNFRSF6B	Activated.dendritic.cell	Innate
TREM1	Activated.dendritic.cell	Innate
TREML1	Activated.dendritic.cell	Innate
RHOA	Activated.dendritic.cell	Innate
SLC25A37	Activated.dendritic.cell	Innate
TNFSF14	Activated.dendritic.cell	Innate
TREML4	Activated.dendritic.cell	Innate
VNN2	Activated.dendritic.cell	Innate
XPO6	Activated.dendritic.cell	Innate
CLEC4C	Activated.dendritic.cell	Innate
TNFAIP2	Activated.dendritic.cell	Innate
UBD	Activated.dendritic.cell	Innate
ACTR3	Activated.dendritic.cell	Innate
RAB1A	Activated.dendritic.cell	Innate
SLA	Activated.dendritic.cell	Innate
HLA-DQA2	Activated.dendritic.cell	Innate
SIGLEC5	Activated.dendritic.cell	Innate
SLAMF9	Activated.dendritic.cell	Innate
ABAT	CD56bright.natural.killer.cell	Innate
C11orf75	CD56bright.natural.killer.cell	Innate
C5orf15	CD56bright.natural.killer.cell	Innate
CDHR1	CD56bright.natural.killer.cell	Innate
DCAF12	CD56bright.natural.killer.cell	Innate
DYNLL1	CD56bright.natural.killer.cell	Innate
GPR137B	CD56bright.natural.killer.cell	Innate
HCP5	CD56bright.natural.killer.cell	Innate
HDGFRP2	CD56bright.natural.killer.cell	Innate
KRT86	CD56bright.natural.killer.cell	Innate
MLST8	CD56bright.natural.killer.cell	Innate
ELMOD3	CD56bright.natural.killer.cell	Innate
ENTPD5	CD56bright.natural.killer.cell	Innate
FAM119A	CD56bright.natural.killer.cell	Innate
FAM179A	CD56bright.natural.killer.cell	Innate
CLIC2	CD56bright.natural.killer.cell	Innate
COX7A2L	CD56bright.natural.killer.cell	Innate
CREB3L4	CD56bright.natural.killer.cell	Innate
CSF1	CD56bright.natural.killer.cell	Innate
CSNK2A2	CD56bright.natural.killer.cell	Innate
CSTA	CD56bright.natural.killer.cell	Innate
CSTB	CD56bright.natural.killer.cell	Innate
CTPS	CD56bright.natural.killer.cell	Innate
CTSD	CD56bright.natural.killer.cell	Innate
FST	CD56bright.natural.killer.cell	Innate
GATA2	CD56bright.natural.killer.cell	Innate
GMPR	CD56bright.natural.killer.cell	Innate
HDC	CD56bright.natural.killer.cell	Innate
HEY1	CD56bright.natural.killer.cell	Innate
HOXA1	CD56bright.natural.killer.cell	Innate
HS2ST1	CD56bright.natural.killer.cell	Innate
HS3ST1	CD56bright.natural.killer.cell	Innate
BCL11B	CD56bright.natural.killer.cell	Innate
CDH3	CD56bright.natural.killer.cell	Innate
MYL6B	CD56bright.natural.killer.cell	Innate
NAA16	CD56bright.natural.killer.cell	Innate
ClQA	CD56bright.natural.killer.cell	Innate
ClQB	CD56bright.natural.killer.cell	Innate
CYP27B1	CD56bright.natural.killer.cell	Innate
EIF3M	CD56bright.natural.killer.cell	Innate
CYP27A1	CD56dim.natural.killer.cell	Innate
DDX55	CD56dim.natural.killer.cell	Innate
DYRK2	CD56dim.natural.killer.cell	Innate
RPL37A	CD56dim.natural.killer.cell	Innate
NOTCH3	CD56dim.natural.killer.cell	Innate
AKR7A3	CD56dim.natural.killer.cell	Innate
GPRC5C	CD56dim.natural.killer.cell	Innate
GRIN1	CD56dim.natural.killer.cell	Innate
HLA-E	CD56dim.natural.killer.cell	Innate
PORCN	CD56dim.natural.killer.cell	Innate
PSMC4	CD56dim.natural.killer.cell	Innate
UPP1	CD56dim.natural.killer.cell	Innate
IL21R	CD56dim.natural.killer.cell	Innate
KIR2DS1	CD56dim.natural.killer.cell	Innate
KIR2DS2	CD56dim.natural.killer.cell	Innate
KIR2DS5	CD56dim.natural.killer.cell	Innate
GIPR	Eosinophil	Innate
KRT18P50	Eosinophil	Innate
LRMP	Eosinophil	Innate
FOSB	Eosinophil	Innate
RRP12	Eosinophil	Innate
GPR183	Eosinophil	Innate
NR4A3	Eosinophil	Innate
ST3GAL6	Eosinophil	Innate
DEPDC5	Eosinophil	Innate
PDE6C	Eosinophil	Innate
PKD2L2	Eosinophil	Innate
GPR65	Eosinophil	Innate
IL5RA	Eosinophil	Innate
P2RY14	Eosinophil	Innate
DACH1	Eosinophil	Innate
DAPK2	Eosinophil	Innate
EMR3	Eosinophil	Innate
ACADM	Immature.dendritic.cell	Innate
AHCYL1	Immature.dendritic.cell	Innate
ALDH1A2	Immature.dendritic.cell	Innate
ALDH3A2	Immature.dendritic.cell	Innate
ALDH9A1	Immature.dendritic.cell	Innate
ALOX15	Immature.dendritic.cell	Innate
AMT	Immature.dendritic.cell	Innate
ARL1	Immature.dendritic.cell	Innate
ATIC	Immature.dendritic.cell	Innate
ATP5A1	Immature.dendritic.cell	Innate
CAPZA1	Immature.dendritic.cell	Innate
LILRA5	Immature.dendritic.cell	Innate
RDX	Immature.dendritic.cell	Innate
RRAGD	Immature.dendritic.cell	Innate
TACSTD2	Immature.dendritic.cell	Innate
INPP5F	Immature.dendritic.cell	Innate
RAB38	Immature.dendritic.cell	Innate
PLAU	Immature.dendritic.cell	Innate
CSF3R	Immature.dendritic.cell	Innate
SLC18A2	Immature.dendritic.cell	Innate
AMPD2	Immature.dendritic.cell	Innate
CLTB	Immature.dendritic.cell	Innate
C1orf162	Immature.dendritic.cell	Innate
AIF1	Macrophage	Innate
CCL1	Macrophage	Innate
CCL14	Macrophage	Innate
CCL23	Macrophage	Innate
CCL26	Macrophage	Innate
CD300LB	Macrophage	Innate
CNR1	Macrophage	Innate
CNR2	Macrophage	Innate
EIF1	Macrophage	Innate
EIF4A1	Macrophage	Innate
FPR1	Macrophage	Innate
FPR2	Macrophage	Innate
FRAT2	Macrophage	Innate
GPR27	Macrophage	Innate
GPR77	Macrophage	Innate
RNASE2	Macrophage	Innate
MS4A2	Macrophage	Innate
BASP1	Macrophage	Innate
IGSF6	Macrophage	Innate
HK3	Macrophage	Innate
VNN1	Macrophage	Innate
FES	Macrophage	Innate
NPL	Macrophage	Innate
FZD2	Macrophage	Innate
FAM198B	Macrophage	Innate
HNMT	Macrophage	Innate
SLC15A3	Macrophage	Innate
CD4	Macrophage	Innate
TXNDC3	Macrophage	Innate
FRMD4A	Macrophage	Innate
CRYBB1	Macrophage	Innate
HRH1	Macrophage	Innate
WNT5B	Macrophage	Innate
ADAMTS3	Mast.cell	Innate
CPA3	Mast.cell	Innate
CMA1	Mast.cell	Innate
CTSG	Mast.cell	Innate
ARHGAP15	Mast.cell	Innate
CPM	Mast.cell	Innate
FCN1	Mast.cell	Innate
FTL	Mast.cell	Innate
HSPA6	Mast.cell	Innate
ITGA9	Mast.cell	Innate
RNASE3	Mast.cell	Innate
S100A4	Mast.cell	Innate
SIGLEC8	Mast.cell	Innate
SLC6A4	Mast.cell	Innate
PTGS2	Mast.cell	Innate
EGR3	Mast.cell	Innate
PILRA	Mast.cell	Innate
CCR2	MDSC	Innate
CD14	MDSC	Innate
CD2	MDSC	Innate
CD86	MDSC	Innate
CXCR4	MDSC	Innate
FCGR2A	MDSC	Innate
FCGR2B	MDSC	Innate
FCGR3A	MDSC	Innate
FERMT3	MDSC	Innate
GPSM3	MDSC	Innate
IL18BP	MDSC	Innate
IL4R	MDSC	Innate
ITGAL	MDSC	Innate
ITGAM	MDSC	Innate
PARVG	MDSC	Innate
PSAP	MDSC	Innate
PTGER2	MDSC	Innate
PTGES2	MDSC	Innate
S100A8	MDSC	Innate
S100A9	MDSC	Innate
ASGR2	Monocyte	Innate
CFP	Monocyte	Innate
ASGR1	Monocyte	Innate
CD1D	Monocyte	Innate
UPK3A	Monocyte	Innate
ACTG1	Monocyte	Innate
ANXA5	Monocyte	Innate
ATP6V1B2	Monocyte	Innate
CFL1	Monocyte	Innate
DAZAP2	Monocyte	Innate
CTBS	Monocyte	Innate
EMR4P	Monocyte	Innate
HIVEP2	Monocyte	Innate
MARCKSL1	Monocyte	Innate
MBP	Monocyte	Innate
MMP15	Monocyte	Innate
PNPLA6	Monocyte	Innate
TMBIM6	Monocyte	Innate
PQBP1	Monocyte	Innate
TEX264	Monocyte	Innate
IKZF1	Monocyte	Innate
AKT3	Natural.killer.cell	Innate
AXL	Natural.killer.cell	Innate
BST2	Natural.killer.cell	Innate
CDH2	Natural.killer.cell	Innate
CRTAM	Natural.killer.cell	Innate
CSF2RA	Natural.killer.cell	Innate
CTSZ	Natural.killer.cell	Innate
CXCL1	Natural.killer.cell	Innate
CYTH1	Natural.killer.cell	Innate
DAXX	Natural.killer.cell	Innate
DGKH	Natural.killer.cell	Innate
DLL4	Natural.killer.cell	Innate
DPYD	Natural.killer.cell	Innate
ERBB3	Natural.killer.cell	Innate
F11R	Natural.killer.cell	Innate
FAM27A	Natural.killer.cell	Innate
FAM49A	Natural.killer.cell	Innate
FASLG	Natural.killer.cell	Innate
FCGR1A	Natural.killer.cell	Innate
FN1	Natural.killer.cell	Innate
FSTL1	Natural.killer.cell	Innate
FUCA1	Natural.killer.cell	Innate
GBP3	Natural.killer.cell	Innate
GLS2	Natural.killer.cell	Innate
GRB2	Natural.killer.cell	Innate
LST1	Natural.killer.cell	Innate
BCL2	Natural.killer.cell	Innate
CDC5L	Natural.killer.cell	Innate
FGF18	Natural.killer.cell	Innate
FUT5	Natural.killer.cell	Innate
FZR1	Natural.killer.cell	Innate
GAGE2	Natural.killer.cell	Innate
IGFBP5	Natural.killer.cell	Innate
KANK2	Natural.killer.cell	Innate
LDB3	Natural.killer.cell	Innate
BTN2A2	Natural.killer.T.cell	Innate
CD101	Natural.killer.T.cell	Innate
CD109	Natural.killer.T.cell	Innate
CNPY3	Natural.killer.T.cell	Innate
CNPY4	Natural.killer.T.cell	Innate
CREB1	Natural.killer.T.cell	Innate
CRTC2	Natural.killer.T.cell	Innate
CRTC3	Natural.killer.T.cell	Innate
CSF2	Natural.killer.T.cell	Innate
KLRC1	Natural.killer.T.cell	Innate
FUT4	Natural.killer.T.cell	Innate
ICAM2	Natural.killer.T.cell	Innate
IL32	Natural.killer.T.cell	Innate
LAMP2	Natural.killer.T.cell	Innate
LILRB5	Natural.killer.T.cell	Innate
KLRG1	Natural.killer.T.cell	Innate
HSPA4	Natural.killer.T.cell	Innate
HSPB6	Natural.killer.T.cell	Innate
ISM2	Natural.killer.T.cell	Innate
ITIH2	Natural.killer.T.cell	Innate
KDM4C	Natural.killer.T.cell	Innate
KIR2DS4	Natural.killer.T.cell	Innate
KIRREL3	Natural.killer.T.cell	Innate
SDCBP	Natural.killer.T.cell	Innate
NFATC2IP	Natural.killer.T.cell	Innate
MICB	Natural.killer.T.cell	Innate
KIR2DL1	Natural.killer.T.cell	Innate
KIR2DL3	Natural.killer.T.cell	Innate
KIR3DL1	Natural.killer.T.cell	Innate
KIR3DL2	Natural.killer.T.cell	Innate
NCR1	Natural.killer.T.cell	Innate
FOSL1	Natural.killer.T.cell	Innate
TSLP	Natural.killer.T.cell	Innate
SLC7A7	Natural.killer.T.cell	Innate
SPP1	Natural.killer.T.cell	Innate
TREM2	Natural.killer.T.cell	Innate
UBASH3A	Natural.killer.T.cell	Innate
YBX2	Natural.killer.T.cell	Innate
CCDC88A	Natural.killer.T.cell	Innate
CLEC1A	Natural.killer.T.cell	Innate
THBD	Natural.killer.T.cell	Innate
PDPN	Natural.killer.T.cell	Innate
VCAM1	Natural.killer.T.cell	Innate
EMR1	Natural.killer.T.cell	Innate
CREB5	Neutrophil	Innate
CDA	Neutrophil	Innate
CHST15	Neutrophil	Innate
S100A12	Neutrophil	Innate
APOBEC3A	Neutrophil	Innate
CASP5	Neutrophil	Innate
MMP25	Neutrophil	Innate
HAL	Neutrophil	Innate
C1orf183	Neutrophil	Innate
FFAR2	Neutrophil	Innate
MAK	Neutrophil	Innate
CXCR1	Neutrophil	Innate
STEAP4	Neutrophil	Innate
MGAM	Neutrophil	Innate
BTNL8	Neutrophil	Innate
CXCR2	Neutrophil	Innate
TNFRSF10C	Neutrophil	Innate
VNN3	Neutrophil	Innate
CBX6	Plasmacytoid.dendritic.cell	Innate
DAB2	Plasmacytoid.dendritic.cell	Innate
DDX17	Plasmacytoid.dendritic.cell	Innate
HIGD1A	Plasmacytoid.dendritic.cell	Innate
IDH3A	Plasmacytoid.dendritic.cell	Innate
IL3RA	Plasmacytoid.dendritic.cell	Innate
MAGED1	Plasmacytoid.dendritic.cell	Innate
NUCB2	Plasmacytoid.dendritic.cell	Innate
OFD1	Plasmacytoid.dendritic.cell	Innate
OGT	Plasmacytoid.dendritic.cell	Innate
PDIA4	Plasmacytoid.dendritic.cell	Innate
SERTAD2	Plasmacytoid.dendritic.cell	Innate
SIRPA	Plasmacytoid.dendritic.cell	Innate
TMED2	Plasmacytoid.dendritic.cell	Innate
ENG	Plasmacytoid.dendritic.cell	Innate
FCAR	Plasmacytoid.dendritic.cell	Innate
IGF1	Plasmacytoid.dendritic.cell	Innate
ITGA2B	Plasmacytoid.dendritic.cell	Innate
GABARAP	Plasmacytoid.dendritic.cell	Innate
GPX1	Plasmacytoid.dendritic.cell	Innate
KRT23	Plasmacytoid.dendritic.cell	Innate
PROK2	Plasmacytoid.dendritic.cell	Innate
RALB	Plasmacytoid.dendritic.cell	Innate
RETNLB	Plasmacytoid.dendritic.cell	Innate
RNF141	Plasmacytoid.dendritic.cell	Innate
SEC14L1	Plasmacytoid.dendritic.cell	Innate
SEPX1	Plasmacytoid.dendritic.cell	Innate
EMP3	Plasmacytoid.dendritic.cell	Innate
CD300LF	Plasmacytoid.dendritic.cell	Innate
ABTB1	Plasmacytoid.dendritic.cell	Innate
KLHL21	Plasmacytoid.dendritic.cell	Innate
PHRF1	Plasmacytoid.dendritic.cell	Innate

## Sheet: S3
Table S3. The m5C methylation modification clusters of 1059 GC patients
ID	m5Ccluster
GSM1379261	m5Ccluster A
GSM1379262	m5Ccluster A
GSM1379264	m5Ccluster A
GSM1379268	m5Ccluster A
GSM1379272	m5Ccluster A
GSM1379274	m5Ccluster A
GSM1379275	m5Ccluster A
GSM1379277	m5Ccluster A
GSM1379280	m5Ccluster A
GSM1379284	m5Ccluster A
GSM1379286	m5Ccluster A
GSM1379289	m5Ccluster A
GSM1379294	m5Ccluster A
GSM1379296	m5Ccluster A
GSM1379299	m5Ccluster A
GSM1379301	m5Ccluster A
GSM1379302	m5Ccluster A
GSM1379305	m5Ccluster A
GSM1379320	m5Ccluster A
GSM1379323	m5Ccluster A
GSM1379324	m5Ccluster A
GSM1379327	m5Ccluster A
GSM2235564	m5Ccluster A
GSM2235568	m5Ccluster A
GSM2235635	m5Ccluster A
GSM2235695	m5Ccluster A
GSM2235697	m5Ccluster A
GSM2235698	m5Ccluster A
GSM2235699	m5Ccluster A
GSM2235701	m5Ccluster A
GSM2235703	m5Ccluster A
GSM2235709	m5Ccluster A
GSM2235711	m5Ccluster A
GSM2235712	m5Ccluster A
GSM2235714	m5Ccluster A
GSM2235716	m5Ccluster A
GSM2235720	m5Ccluster A
GSM2235723	m5Ccluster A
GSM2235730	m5Ccluster A
GSM2235732	m5Ccluster A
GSM2235735	m5Ccluster A
GSM2235736	m5Ccluster A
GSM2235737	m5Ccluster A
GSM2235741	m5Ccluster A
GSM2235744	m5Ccluster A
GSM2235749	m5Ccluster A
GSM2235754	m5Ccluster A
GSM2235757	m5Ccluster A
GSM2235758	m5Ccluster A
GSM2235760	m5Ccluster A
GSM2235764	m5Ccluster A
GSM2235766	m5Ccluster A
GSM2235769	m5Ccluster A
GSM2235773	m5Ccluster A
GSM2235774	m5Ccluster A
GSM2235775	m5Ccluster A
GSM2235777	m5Ccluster A
GSM2235778	m5Ccluster A
GSM2235779	m5Ccluster A
GSM2235781	m5Ccluster A
GSM2235790	m5Ccluster A
GSM2235794	m5Ccluster A
GSM2235795	m5Ccluster A
GSM2235806	m5Ccluster A
GSM2235809	m5Ccluster A
GSM2235811	m5Ccluster A
GSM2235813	m5Ccluster A
GSM2235815	m5Ccluster A
GSM2235817	m5Ccluster A
GSM2235821	m5Ccluster A
GSM2235822	m5Ccluster A
GSM2235825	m5Ccluster A
GSM2235826	m5Ccluster A
GSM2235830	m5Ccluster A
GSM2235838	m5Ccluster A
GSM2235842	m5Ccluster A
GSM2235853	m5Ccluster A
GSM2235865	m5Ccluster A
GSM2235866	m5Ccluster A
GSM2235878	m5Ccluster A
GSM2235883	m5Ccluster A
GSM2235885	m5Ccluster A
GSM2235886	m5Ccluster A
GSM2235887	m5Ccluster A
GSM2235889	m5Ccluster A
GSM2235899	m5Ccluster A
GSM2235904	m5Ccluster A
GSM2235906	m5Ccluster A
GSM2235921	m5Ccluster A
GSM2235922	m5Ccluster A
GSM2235923	m5Ccluster A
GSM2235925	m5Ccluster A
GSM2235927	m5Ccluster A
GSM2235928	m5Ccluster A
GSM2235931	m5Ccluster A
GSM2235936	m5Ccluster A
GSM2235942	m5Ccluster A
GSM2235943	m5Ccluster A
GSM2235945	m5Ccluster A
GSM2235946	m5Ccluster A
GSM2235952	m5Ccluster A
GSM2235953	m5Ccluster A
GSM2235954	m5Ccluster A
GSM2235958	m5Ccluster A
GSM2235961	m5Ccluster A
GSM2235963	m5Ccluster A
GSM2235965	m5Ccluster A
GSM2235967	m5Ccluster A
GSM2235972	m5Ccluster A
GSM2235974	m5Ccluster A
GSM2235975	m5Ccluster A
GSM2235976	m5Ccluster A
GSM2235979	m5Ccluster A
GSM2235980	m5Ccluster A
GSM2235984	m5Ccluster A
GSM2235985	m5Ccluster A
GSM2235986	m5Ccluster A
GSM2235992	m5Ccluster A
GSM2235997	m5Ccluster A
GSM2235998	m5Ccluster A
GSM2235999	m5Ccluster A
GSM2236000	m5Ccluster A
GSM2236001	m5Ccluster A
GSM2236002	m5Ccluster A
GSM2236003	m5Ccluster A
GSM2236005	m5Ccluster A
GSM2236009	m5Ccluster A
GSM2236010	m5Ccluster A
GSM2236013	m5Ccluster A
GSM2236016	m5Ccluster A
GSM2236022	m5Ccluster A
GSM2236029	m5Ccluster A
GSM2236033	m5Ccluster A
GSM2236036	m5Ccluster A
GSM2236039	m5Ccluster A
GSM2236044	m5Ccluster A
GSM2236046	m5Ccluster A
GSM2236052	m5Ccluster A
GSM2236058	m5Ccluster A
GSM2236059	m5Ccluster A
GSM2236069	m5Ccluster A
GSM2236072	m5Ccluster A
GSM2236073	m5Ccluster A
GSM2236074	m5Ccluster A
GSM2236075	m5Ccluster A
GSM2236076	m5Ccluster A
GSM2236078	m5Ccluster A
GSM2236079	m5Ccluster A
GSM2236091	m5Ccluster A
GSM2236092	m5Ccluster A
GSM858092	m5Ccluster A
GSM858094	m5Ccluster A
GSM858095	m5Ccluster A
GSM858097	m5Ccluster A
GSM858098	m5Ccluster A
GSM858099	m5Ccluster A
GSM858101	m5Ccluster A
GSM858103	m5Ccluster A
GSM858108	m5Ccluster A
GSM858111	m5Ccluster A
GSM858112	m5Ccluster A
GSM858116	m5Ccluster A
GSM858117	m5Ccluster A
GSM858129	m5Ccluster A
GSM858133	m5Ccluster A
GSM858137	m5Ccluster A
GSM1523745	m5Ccluster A
GSM1523746	m5Ccluster A
GSM1523747	m5Ccluster A
GSM1523770	m5Ccluster A
GSM1523781	m5Ccluster A
GSM1523792	m5Ccluster A
GSM1523793	m5Ccluster A
GSM1523794	m5Ccluster A
GSM1523797	m5Ccluster A
GSM1523799	m5Ccluster A
GSM1523802	m5Ccluster A
GSM1523806	m5Ccluster A
GSM1523807	m5Ccluster A
GSM1523809	m5Ccluster A
GSM1523814	m5Ccluster A
GSM1523815	m5Ccluster A
GSM1523816	m5Ccluster A
GSM1523817	m5Ccluster A
GSM1523819	m5Ccluster A
GSM1523820	m5Ccluster A
GSM1523824	m5Ccluster A
GSM1523825	m5Ccluster A
GSM1523826	m5Ccluster A
GSM1523828	m5Ccluster A
GSM1523829	m5Ccluster A
GSM1523835	m5Ccluster A
GSM1523836	m5Ccluster A
GSM1523840	m5Ccluster A
GSM1523841	m5Ccluster A
GSM1523842	m5Ccluster A
GSM1523843	m5Ccluster A
GSM1523844	m5Ccluster A
GSM1523845	m5Ccluster A
GSM1523849	m5Ccluster A
GSM1523853	m5Ccluster A
GSM1523854	m5Ccluster A
GSM1523855	m5Ccluster A
GSM1523859	m5Ccluster A
GSM1523861	m5Ccluster A
GSM1523867	m5Ccluster A
GSM1523870	m5Ccluster A
GSM1523878	m5Ccluster A
GSM1523879	m5Ccluster A
GSM1523880	m5Ccluster A
GSM1523893	m5Ccluster A
GSM1523894	m5Ccluster A
GSM1523895	m5Ccluster A
GSM1523898	m5Ccluster A
GSM1523904	m5Ccluster A
GSM1523911	m5Ccluster A
GSM1523922	m5Ccluster A
GSM1523925	m5Ccluster A
GSM1523934	m5Ccluster A
GSM1523942	m5Ccluster A
GSM1523950	m5Ccluster A
GSM1523953	m5Ccluster A
GSM1523956	m5Ccluster A
GSM1523959	m5Ccluster A
GSM1523960	m5Ccluster A
GSM1523966	m5Ccluster A
GSM1523972	m5Ccluster A
GSM1523976	m5Ccluster A
GSM1523977	m5Ccluster A
GSM1523983	m5Ccluster A
GSM1523984	m5Ccluster A
GSM1523985	m5Ccluster A
GSM1523995	m5Ccluster A
GSM1523997	m5Ccluster A
GSM1523998	m5Ccluster A
GSM1523999	m5Ccluster A
GSM1524001	m5Ccluster A
GSM1524005	m5Ccluster A
GSM1524007	m5Ccluster A
GSM1524012	m5Ccluster A
GSM1524013	m5Ccluster A
GSM1524015	m5Ccluster A
GSM1524019	m5Ccluster A
GSM1524023	m5Ccluster A
GSM1524028	m5Ccluster A
GSM1524042	m5Ccluster A
GSM1524044	m5Ccluster A
GSM1524055	m5Ccluster A
GSM1524061	m5Ccluster A
GSM1524068	m5Ccluster A
GSM387790	m5Ccluster A
GSM387796	m5Ccluster A
GSM387799	m5Ccluster A
GSM387801	m5Ccluster A
GSM387803	m5Ccluster A
GSM387808	m5Ccluster A
GSM387809	m5Ccluster A
GSM387810	m5Ccluster A
GSM387811	m5Ccluster A
GSM387816	m5Ccluster A
GSM387823	m5Ccluster A
GSM387825	m5Ccluster A
GSM387830	m5Ccluster A
GSM387831	m5Ccluster A
GSM387833	m5Ccluster A
GSM387835	m5Ccluster A
GSM387839	m5Ccluster A
GSM387842	m5Ccluster A
GSM387843	m5Ccluster A
GSM387844	m5Ccluster A
GSM387849	m5Ccluster A
GSM387854	m5Ccluster A
GSM387855	m5Ccluster A
GSM387856	m5Ccluster A
GSM387865	m5Ccluster A
GSM387871	m5Ccluster A
GSM387872	m5Ccluster A
GSM387882	m5Ccluster A
GSM387885	m5Ccluster A
GSM387894	m5Ccluster A
GSM387901	m5Ccluster A
GSM387903	m5Ccluster A
GSM387904	m5Ccluster A
GSM387908	m5Ccluster A
GSM387913	m5Ccluster A
GSM387914	m5Ccluster A
GSM387920	m5Ccluster A
GSM387921	m5Ccluster A
GSM387926	m5Ccluster A
GSM387932	m5Ccluster A
GSM387935	m5Ccluster A
GSM387941	m5Ccluster A
GSM387942	m5Ccluster A
GSM387945	m5Ccluster A
GSM387949	m5Ccluster A
GSM387954	m5Ccluster A
GSM387958	m5Ccluster A
GSM387963	m5Ccluster A
GSM387967	m5Ccluster A
GSM387968	m5Ccluster A
GSM387971	m5Ccluster A
GSM387975	m5Ccluster A
GSM387976	m5Ccluster A
GSM387980	m5Ccluster A
GSM387981	m5Ccluster A
GSM387984	m5Ccluster A
GSM387986	m5Ccluster A
GSM387987	m5Ccluster A
GSM1379263	m5Ccluster B
GSM1379266	m5Ccluster B
GSM1379271	m5Ccluster B
GSM1379273	m5Ccluster B
GSM1379278	m5Ccluster B
GSM1379281	m5Ccluster B
GSM1379282	m5Ccluster B
GSM1379288	m5Ccluster B
GSM1379291	m5Ccluster B
GSM1379297	m5Ccluster B
GSM1379303	m5Ccluster B
GSM1379306	m5Ccluster B
GSM1379308	m5Ccluster B
GSM1379310	m5Ccluster B
GSM1379311	m5Ccluster B
GSM1379313	m5Ccluster B
GSM1379314	m5Ccluster B
GSM1379315	m5Ccluster B
GSM1379316	m5Ccluster B
GSM1379317	m5Ccluster B
GSM1379318	m5Ccluster B
GSM1379319	m5Ccluster B
GSM1379321	m5Ccluster B
GSM1379322	m5Ccluster B
GSM1379325	m5Ccluster B
GSM1379326	m5Ccluster B
GSM2235559	m5Ccluster B
GSM2235563	m5Ccluster B
GSM2235569	m5Ccluster B
GSM2235575	m5Ccluster B
GSM2235593	m5Ccluster B
GSM2235597	m5Ccluster B
GSM2235603	m5Ccluster B
GSM2235608	m5Ccluster B
GSM2235613	m5Ccluster B
GSM2235614	m5Ccluster B
GSM2235620	m5Ccluster B
GSM2235624	m5Ccluster B
GSM2235696	m5Ccluster B
GSM2235700	m5Ccluster B
GSM2235706	m5Ccluster B
GSM2235707	m5Ccluster B
GSM2235708	m5Ccluster B
GSM2235715	m5Ccluster B
GSM2235719	m5Ccluster B
GSM2235721	m5Ccluster B
GSM2235722	m5Ccluster B
GSM2235724	m5Ccluster B
GSM2235725	m5Ccluster B
GSM2235726	m5Ccluster B
GSM2235728	m5Ccluster B
GSM2235729	m5Ccluster B
GSM2235731	m5Ccluster B
GSM2235733	m5Ccluster B
GSM2235734	m5Ccluster B
GSM2235738	m5Ccluster B
GSM2235739	m5Ccluster B
GSM2235742	m5Ccluster B
GSM2235743	m5Ccluster B
GSM2235750	m5Ccluster B
GSM2235751	m5Ccluster B
GSM2235753	m5Ccluster B
GSM2235756	m5Ccluster B
GSM2235762	m5Ccluster B
GSM2235763	m5Ccluster B
GSM2235768	m5Ccluster B
GSM2235772	m5Ccluster B
GSM2235784	m5Ccluster B
GSM2235785	m5Ccluster B
GSM2235788	m5Ccluster B
GSM2235789	m5Ccluster B
GSM2235792	m5Ccluster B
GSM2235797	m5Ccluster B
GSM2235798	m5Ccluster B
GSM2235799	m5Ccluster B
GSM2235802	m5Ccluster B
GSM2235803	m5Ccluster B
GSM2235807	m5Ccluster B
GSM2235808	m5Ccluster B
GSM2235810	m5Ccluster B
GSM2235812	m5Ccluster B
GSM2235814	m5Ccluster B
GSM2235816	m5Ccluster B
GSM2235818	m5Ccluster B
GSM2235819	m5Ccluster B
GSM2235828	m5Ccluster B
GSM2235829	m5Ccluster B
GSM2235839	m5Ccluster B
GSM2235840	m5Ccluster B
GSM2235844	m5Ccluster B
GSM2235845	m5Ccluster B
GSM2235847	m5Ccluster B
GSM2235854	m5Ccluster B
GSM2235855	m5Ccluster B
GSM2235862	m5Ccluster B
GSM2235867	m5Ccluster B
GSM2235879	m5Ccluster B
GSM2235880	m5Ccluster B
GSM2235881	m5Ccluster B
GSM2235900	m5Ccluster B
GSM2235901	m5Ccluster B
GSM2235903	m5Ccluster B
GSM2235907	m5Ccluster B
GSM2235909	m5Ccluster B
GSM2235910	m5Ccluster B
GSM2235924	m5Ccluster B
GSM2235926	m5Ccluster B
GSM2235930	m5Ccluster B
GSM2235932	m5Ccluster B
GSM2235934	m5Ccluster B
GSM2235937	m5Ccluster B
GSM2235938	m5Ccluster B
GSM2235940	m5Ccluster B
GSM2235941	m5Ccluster B
GSM2235947	m5Ccluster B
GSM2235949	m5Ccluster B
GSM2235955	m5Ccluster B
GSM2235956	m5Ccluster B
GSM2235957	m5Ccluster B
GSM2235959	m5Ccluster B
GSM2235960	m5Ccluster B
GSM2235962	m5Ccluster B
GSM2235964	m5Ccluster B
GSM2235969	m5Ccluster B
GSM2235978	m5Ccluster B
GSM2235981	m5Ccluster B
GSM2235982	m5Ccluster B
GSM2235983	m5Ccluster B
GSM2235987	m5Ccluster B
GSM2235988	m5Ccluster B
GSM2235991	m5Ccluster B
GSM2235993	m5Ccluster B
GSM2235995	m5Ccluster B
GSM2236006	m5Ccluster B
GSM2236007	m5Ccluster B
GSM2236011	m5Ccluster B
GSM2236012	m5Ccluster B
GSM2236014	m5Ccluster B
GSM2236019	m5Ccluster B
GSM2236020	m5Ccluster B
GSM2236023	m5Ccluster B
GSM2236028	m5Ccluster B
GSM2236030	m5Ccluster B
GSM2236032	m5Ccluster B
GSM2236034	m5Ccluster B
GSM2236040	m5Ccluster B
GSM2236045	m5Ccluster B
GSM2236048	m5Ccluster B
GSM2236049	m5Ccluster B
GSM2236054	m5Ccluster B
GSM2236055	m5Ccluster B
GSM2236057	m5Ccluster B
GSM2236060	m5Ccluster B
GSM2236062	m5Ccluster B
GSM2236063	m5Ccluster B
GSM2236064	m5Ccluster B
GSM2236070	m5Ccluster B
GSM2236071	m5Ccluster B
GSM2236077	m5Ccluster B
GSM2236084	m5Ccluster B
GSM2236086	m5Ccluster B
GSM2236087	m5Ccluster B
GSM858082	m5Ccluster B
GSM858083	m5Ccluster B
GSM858085	m5Ccluster B
GSM858086	m5Ccluster B
GSM858093	m5Ccluster B
GSM858102	m5Ccluster B
GSM858105	m5Ccluster B
GSM858106	m5Ccluster B
GSM858107	m5Ccluster B
GSM858109	m5Ccluster B
GSM858115	m5Ccluster B
GSM858120	m5Ccluster B
GSM858123	m5Ccluster B
GSM858124	m5Ccluster B
GSM858127	m5Ccluster B
GSM858128	m5Ccluster B
GSM858131	m5Ccluster B
GSM858134	m5Ccluster B
GSM1523728	m5Ccluster B
GSM1523744	m5Ccluster B
GSM1523775	m5Ccluster B
GSM1523776	m5Ccluster B
GSM1523777	m5Ccluster B
GSM1523780	m5Ccluster B
GSM1523782	m5Ccluster B
GSM1523787	m5Ccluster B
GSM1523790	m5Ccluster B
GSM1523791	m5Ccluster B
GSM1523795	m5Ccluster B
GSM1523800	m5Ccluster B
GSM1523801	m5Ccluster B
GSM1523803	m5Ccluster B
GSM1523810	m5Ccluster B
GSM1523811	m5Ccluster B
GSM1523813	m5Ccluster B
GSM1523821	m5Ccluster B
GSM1523823	m5Ccluster B
GSM1523830	m5Ccluster B
GSM1523831	m5Ccluster B
GSM1523833	m5Ccluster B
GSM1523837	m5Ccluster B
GSM1523838	m5Ccluster B
GSM1523847	m5Ccluster B
GSM1523848	m5Ccluster B
GSM1523851	m5Ccluster B
GSM1523856	m5Ccluster B
GSM1523860	m5Ccluster B
GSM1523863	m5Ccluster B
GSM1523864	m5Ccluster B
GSM1523865	m5Ccluster B
GSM1523866	m5Ccluster B
GSM1523868	m5Ccluster B
GSM1523871	m5Ccluster B
GSM1523872	m5Ccluster B
GSM1523873	m5Ccluster B
GSM1523874	m5Ccluster B
GSM1523875	m5Ccluster B
GSM1523876	m5Ccluster B
GSM1523877	m5Ccluster B
GSM1523882	m5Ccluster B
GSM1523883	m5Ccluster B
GSM1523885	m5Ccluster B
GSM1523888	m5Ccluster B
GSM1523889	m5Ccluster B
GSM1523891	m5Ccluster B
GSM1523896	m5Ccluster B
GSM1523897	m5Ccluster B
GSM1523901	m5Ccluster B
GSM1523906	m5Ccluster B
GSM1523908	m5Ccluster B
GSM1523909	m5Ccluster B
GSM1523910	m5Ccluster B
GSM1523921	m5Ccluster B
GSM1523923	m5Ccluster B
GSM1523926	m5Ccluster B
GSM1523928	m5Ccluster B
GSM1523929	m5Ccluster B
GSM1523932	m5Ccluster B
GSM1523933	m5Ccluster B
GSM1523940	m5Ccluster B
GSM1523941	m5Ccluster B
GSM1523943	m5Ccluster B
GSM1523944	m5Ccluster B
GSM1523946	m5Ccluster B
GSM1523947	m5Ccluster B
GSM1523948	m5Ccluster B
GSM1523961	m5Ccluster B
GSM1523964	m5Ccluster B
GSM1523965	m5Ccluster B
GSM1523970	m5Ccluster B
GSM1523973	m5Ccluster B
GSM1523978	m5Ccluster B
GSM1523979	m5Ccluster B
GSM1523981	m5Ccluster B
GSM1523990	m5Ccluster B
GSM1524002	m5Ccluster B
GSM1524008	m5Ccluster B
GSM1524011	m5Ccluster B
GSM1524014	m5Ccluster B
GSM1524017	m5Ccluster B
GSM1524018	m5Ccluster B
GSM1524020	m5Ccluster B
GSM1524021	m5Ccluster B
GSM1524025	m5Ccluster B
GSM1524027	m5Ccluster B
GSM1524031	m5Ccluster B
GSM1524032	m5Ccluster B
GSM1524033	m5Ccluster B
GSM1524036	m5Ccluster B
GSM1524038	m5Ccluster B
GSM1524041	m5Ccluster B
GSM1524043	m5Ccluster B
GSM1524048	m5Ccluster B
GSM1524050	m5Ccluster B
GSM1524053	m5Ccluster B
GSM1524054	m5Ccluster B
GSM1524060	m5Ccluster B
GSM1524069	m5Ccluster B
GSM387789	m5Ccluster B
GSM387791	m5Ccluster B
GSM387792	m5Ccluster B
GSM387797	m5Ccluster B
GSM387800	m5Ccluster B
GSM387802	m5Ccluster B
GSM387805	m5Ccluster B
GSM387807	m5Ccluster B
GSM387812	m5Ccluster B
GSM387813	m5Ccluster B
GSM387817	m5Ccluster B
GSM387818	m5Ccluster B
GSM387822	m5Ccluster B
GSM387828	m5Ccluster B
GSM387845	m5Ccluster B
GSM387846	m5Ccluster B
GSM387852	m5Ccluster B
GSM387859	m5Ccluster B
GSM387861	m5Ccluster B
GSM387864	m5Ccluster B
GSM387867	m5Ccluster B
GSM387873	m5Ccluster B
GSM387876	m5Ccluster B
GSM387877	m5Ccluster B
GSM387890	m5Ccluster B
GSM387895	m5Ccluster B
GSM387896	m5Ccluster B
GSM387911	m5Ccluster B
GSM387916	m5Ccluster B
GSM387917	m5Ccluster B
GSM387922	m5Ccluster B
GSM387927	m5Ccluster B
GSM387928	m5Ccluster B
GSM387930	m5Ccluster B
GSM387939	m5Ccluster B
GSM387943	m5Ccluster B
GSM387944	m5Ccluster B
GSM387946	m5Ccluster B
GSM387947	m5Ccluster B
GSM387948	m5Ccluster B
GSM387952	m5Ccluster B
GSM387955	m5Ccluster B
GSM387959	m5Ccluster B
GSM387961	m5Ccluster B
GSM387964	m5Ccluster B
GSM387965	m5Ccluster B
GSM387966	m5Ccluster B
GSM387969	m5Ccluster B
GSM387970	m5Ccluster B
GSM387972	m5Ccluster B
GSM387973	m5Ccluster B
GSM387974	m5Ccluster B
GSM387977	m5Ccluster B
GSM387985	m5Ccluster B
GSM1379265	m5Ccluster C
GSM1379267	m5Ccluster C
GSM1379269	m5Ccluster C
GSM1379270	m5Ccluster C
GSM1379276	m5Ccluster C
GSM1379279	m5Ccluster C
GSM1379283	m5Ccluster C
GSM1379285	m5Ccluster C
GSM1379287	m5Ccluster C
GSM1379290	m5Ccluster C
GSM1379292	m5Ccluster C
GSM1379293	m5Ccluster C
GSM1379295	m5Ccluster C
GSM1379298	m5Ccluster C
GSM1379300	m5Ccluster C
GSM1379304	m5Ccluster C
GSM1379307	m5Ccluster C
GSM1379309	m5Ccluster C
GSM1379312	m5Ccluster C
GSM1379328	m5Ccluster C
GSM1379329	m5Ccluster C
GSM1379330	m5Ccluster C
GSM2235556	m5Ccluster C
GSM2235557	m5Ccluster C
GSM2235558	m5Ccluster C
GSM2235560	m5Ccluster C
GSM2235561	m5Ccluster C
GSM2235562	m5Ccluster C
GSM2235565	m5Ccluster C
GSM2235566	m5Ccluster C
GSM2235567	m5Ccluster C
GSM2235570	m5Ccluster C
GSM2235571	m5Ccluster C
GSM2235572	m5Ccluster C
GSM2235573	m5Ccluster C
GSM2235574	m5Ccluster C
GSM2235576	m5Ccluster C
GSM2235577	m5Ccluster C
GSM2235578	m5Ccluster C
GSM2235579	m5Ccluster C
GSM2235580	m5Ccluster C
GSM2235582	m5Ccluster C
GSM2235584	m5Ccluster C
GSM2235585	m5Ccluster C
GSM2235586	m5Ccluster C
GSM2235587	m5Ccluster C
GSM2235588	m5Ccluster C
GSM2235589	m5Ccluster C
GSM2235595	m5Ccluster C
GSM2235596	m5Ccluster C
GSM2235598	m5Ccluster C
GSM2235599	m5Ccluster C
GSM2235600	m5Ccluster C
GSM2235601	m5Ccluster C
GSM2235602	m5Ccluster C
GSM2235604	m5Ccluster C
GSM2235605	m5Ccluster C
GSM2235606	m5Ccluster C
GSM2235607	m5Ccluster C
GSM2235609	m5Ccluster C
GSM2235610	m5Ccluster C
GSM2235611	m5Ccluster C
GSM2235612	m5Ccluster C
GSM2235615	m5Ccluster C
GSM2235616	m5Ccluster C
GSM2235617	m5Ccluster C
GSM2235618	m5Ccluster C
GSM2235619	m5Ccluster C
GSM2235621	m5Ccluster C
GSM2235622	m5Ccluster C
GSM2235623	m5Ccluster C
GSM2235625	m5Ccluster C
GSM2235626	m5Ccluster C
GSM2235627	m5Ccluster C
GSM2235628	m5Ccluster C
GSM2235629	m5Ccluster C
GSM2235630	m5Ccluster C
GSM2235631	m5Ccluster C
GSM2235632	m5Ccluster C
GSM2235633	m5Ccluster C
GSM2235634	m5Ccluster C
GSM2235636	m5Ccluster C
GSM2235637	m5Ccluster C
GSM2235702	m5Ccluster C
GSM2235704	m5Ccluster C
GSM2235705	m5Ccluster C
GSM2235710	m5Ccluster C
GSM2235713	m5Ccluster C
GSM2235717	m5Ccluster C
GSM2235718	m5Ccluster C
GSM2235727	m5Ccluster C
GSM2235740	m5Ccluster C
GSM2235745	m5Ccluster C
GSM2235746	m5Ccluster C
GSM2235747	m5Ccluster C
GSM2235748	m5Ccluster C
GSM2235752	m5Ccluster C
GSM2235755	m5Ccluster C
GSM2235759	m5Ccluster C
GSM2235761	m5Ccluster C
GSM2235765	m5Ccluster C
GSM2235767	m5Ccluster C
GSM2235770	m5Ccluster C
GSM2235771	m5Ccluster C
GSM2235776	m5Ccluster C
GSM2235780	m5Ccluster C
GSM2235782	m5Ccluster C
GSM2235783	m5Ccluster C
GSM2235786	m5Ccluster C
GSM2235787	m5Ccluster C
GSM2235791	m5Ccluster C
GSM2235793	m5Ccluster C
GSM2235796	m5Ccluster C
GSM2235800	m5Ccluster C
GSM2235801	m5Ccluster C
GSM2235804	m5Ccluster C
GSM2235805	m5Ccluster C
GSM2235820	m5Ccluster C
GSM2235823	m5Ccluster C
GSM2235824	m5Ccluster C
GSM2235827	m5Ccluster C
GSM2235831	m5Ccluster C
GSM2235837	m5Ccluster C
GSM2235841	m5Ccluster C
GSM2235843	m5Ccluster C
GSM2235846	m5Ccluster C
GSM2235848	m5Ccluster C
GSM2235849	m5Ccluster C
GSM2235850	m5Ccluster C
GSM2235851	m5Ccluster C
GSM2235852	m5Ccluster C
GSM2235863	m5Ccluster C
GSM2235864	m5Ccluster C
GSM2235882	m5Ccluster C
GSM2235884	m5Ccluster C
GSM2235888	m5Ccluster C
GSM2235902	m5Ccluster C
GSM2235905	m5Ccluster C
GSM2235908	m5Ccluster C
GSM2235929	m5Ccluster C
GSM2235933	m5Ccluster C
GSM2235935	m5Ccluster C
GSM2235939	m5Ccluster C
GSM2235944	m5Ccluster C
GSM2235948	m5Ccluster C
GSM2235950	m5Ccluster C
GSM2235951	m5Ccluster C
GSM2235966	m5Ccluster C
GSM2235968	m5Ccluster C
GSM2235970	m5Ccluster C
GSM2235971	m5Ccluster C
GSM2235973	m5Ccluster C
GSM2235977	m5Ccluster C
GSM2235994	m5Ccluster C
GSM2235996	m5Ccluster C
GSM2236004	m5Ccluster C
GSM2236008	m5Ccluster C
GSM2236015	m5Ccluster C
GSM2236017	m5Ccluster C
GSM2236018	m5Ccluster C
GSM2236021	m5Ccluster C
GSM2236024	m5Ccluster C
GSM2236025	m5Ccluster C
GSM2236026	m5Ccluster C
GSM2236027	m5Ccluster C
GSM2236031	m5Ccluster C
GSM2236037	m5Ccluster C
GSM2236038	m5Ccluster C
GSM2236041	m5Ccluster C
GSM2236042	m5Ccluster C
GSM2236043	m5Ccluster C
GSM2236047	m5Ccluster C
GSM2236050	m5Ccluster C
GSM2236051	m5Ccluster C
GSM2236053	m5Ccluster C
GSM2236056	m5Ccluster C
GSM2236061	m5Ccluster C
GSM2236065	m5Ccluster C
GSM2236066	m5Ccluster C
GSM2236067	m5Ccluster C
GSM2236068	m5Ccluster C
GSM2236080	m5Ccluster C
GSM2236082	m5Ccluster C
GSM2236083	m5Ccluster C
GSM2236085	m5Ccluster C
GSM2236088	m5Ccluster C
GSM2236089	m5Ccluster C
GSM2236090	m5Ccluster C
GSM2236093	m5Ccluster C
GSM2236094	m5Ccluster C
GSM2236095	m5Ccluster C
GSM858084	m5Ccluster C
GSM858087	m5Ccluster C
GSM858088	m5Ccluster C
GSM858089	m5Ccluster C
GSM858090	m5Ccluster C
GSM858091	m5Ccluster C
GSM858096	m5Ccluster C
GSM858100	m5Ccluster C
GSM858104	m5Ccluster C
GSM858110	m5Ccluster C
GSM858113	m5Ccluster C
GSM858114	m5Ccluster C
GSM858118	m5Ccluster C
GSM858119	m5Ccluster C
GSM858121	m5Ccluster C
GSM858122	m5Ccluster C
GSM858125	m5Ccluster C
GSM858126	m5Ccluster C
GSM858130	m5Ccluster C
GSM858132	m5Ccluster C
GSM858135	m5Ccluster C
GSM858136	m5Ccluster C
GSM1523727	m5Ccluster C
GSM1523729	m5Ccluster C
GSM1523748	m5Ccluster C
GSM1523765	m5Ccluster C
GSM1523768	m5Ccluster C
GSM1523769	m5Ccluster C
GSM1523771	m5Ccluster C
GSM1523772	m5Ccluster C
GSM1523773	m5Ccluster C
GSM1523774	m5Ccluster C
GSM1523778	m5Ccluster C
GSM1523779	m5Ccluster C
GSM1523783	m5Ccluster C
GSM1523784	m5Ccluster C
GSM1523785	m5Ccluster C
GSM1523786	m5Ccluster C
GSM1523788	m5Ccluster C
GSM1523789	m5Ccluster C
GSM1523796	m5Ccluster C
GSM1523798	m5Ccluster C
GSM1523804	m5Ccluster C
GSM1523805	m5Ccluster C
GSM1523808	m5Ccluster C
GSM1523812	m5Ccluster C
GSM1523818	m5Ccluster C
GSM1523822	m5Ccluster C
GSM1523827	m5Ccluster C
GSM1523832	m5Ccluster C
GSM1523834	m5Ccluster C
GSM1523839	m5Ccluster C
GSM1523846	m5Ccluster C
GSM1523850	m5Ccluster C
GSM1523852	m5Ccluster C
GSM1523857	m5Ccluster C
GSM1523858	m5Ccluster C
GSM1523862	m5Ccluster C
GSM1523869	m5Ccluster C
GSM1523881	m5Ccluster C
GSM1523884	m5Ccluster C
GSM1523886	m5Ccluster C
GSM1523887	m5Ccluster C
GSM1523890	m5Ccluster C
GSM1523892	m5Ccluster C
GSM1523899	m5Ccluster C
GSM1523903	m5Ccluster C
GSM1523905	m5Ccluster C
GSM1523918	m5Ccluster C
GSM1523919	m5Ccluster C
GSM1523920	m5Ccluster C
GSM1523924	m5Ccluster C
GSM1523927	m5Ccluster C
GSM1523930	m5Ccluster C
GSM1523931	m5Ccluster C
GSM1523935	m5Ccluster C
GSM1523936	m5Ccluster C
GSM1523937	m5Ccluster C
GSM1523938	m5Ccluster C
GSM1523939	m5Ccluster C
GSM1523945	m5Ccluster C
GSM1523949	m5Ccluster C
GSM1523951	m5Ccluster C
GSM1523952	m5Ccluster C
GSM1523954	m5Ccluster C
GSM1523955	m5Ccluster C
GSM1523957	m5Ccluster C
GSM1523958	m5Ccluster C
GSM1523962	m5Ccluster C
GSM1523963	m5Ccluster C
GSM1523967	m5Ccluster C
GSM1523968	m5Ccluster C
GSM1523969	m5Ccluster C
GSM1523971	m5Ccluster C
GSM1523974	m5Ccluster C
GSM1523975	m5Ccluster C
GSM1523980	m5Ccluster C
GSM1523982	m5Ccluster C
GSM1523986	m5Ccluster C
GSM1523987	m5Ccluster C
GSM1523988	m5Ccluster C
GSM1523989	m5Ccluster C
GSM1523991	m5Ccluster C
GSM1523992	m5Ccluster C
GSM1523993	m5Ccluster C
GSM1523994	m5Ccluster C
GSM1523996	m5Ccluster C
GSM1524000	m5Ccluster C
GSM1524003	m5Ccluster C
GSM1524004	m5Ccluster C
GSM1524006	m5Ccluster C
GSM1524009	m5Ccluster C
GSM1524010	m5Ccluster C
GSM1524016	m5Ccluster C
GSM1524022	m5Ccluster C
GSM1524024	m5Ccluster C
GSM1524026	m5Ccluster C
GSM1524029	m5Ccluster C
GSM1524030	m5Ccluster C
GSM1524034	m5Ccluster C
GSM1524035	m5Ccluster C
GSM1524037	m5Ccluster C
GSM1524039	m5Ccluster C
GSM1524040	m5Ccluster C
GSM1524045	m5Ccluster C
GSM1524046	m5Ccluster C
GSM1524047	m5Ccluster C
GSM1524049	m5Ccluster C
GSM1524051	m5Ccluster C
GSM1524052	m5Ccluster C
GSM1524056	m5Ccluster C
GSM1524057	m5Ccluster C
GSM1524058	m5Ccluster C
GSM1524059	m5Ccluster C
GSM1524062	m5Ccluster C
GSM1524070	m5Ccluster C
GSM1524071	m5Ccluster C
GSM1524072	m5Ccluster C
GSM387788	m5Ccluster C
GSM387793	m5Ccluster C
GSM387794	m5Ccluster C
GSM387795	m5Ccluster C
GSM387798	m5Ccluster C
GSM387804	m5Ccluster C
GSM387806	m5Ccluster C
GSM387814	m5Ccluster C
GSM387815	m5Ccluster C
GSM387819	m5Ccluster C
GSM387820	m5Ccluster C
GSM387821	m5Ccluster C
GSM387824	m5Ccluster C
GSM387826	m5Ccluster C
GSM387827	m5Ccluster C
GSM387829	m5Ccluster C
GSM387832	m5Ccluster C
GSM387834	m5Ccluster C
GSM387836	m5Ccluster C
GSM387837	m5Ccluster C
GSM387838	m5Ccluster C
GSM387840	m5Ccluster C
GSM387841	m5Ccluster C
GSM387847	m5Ccluster C
GSM387848	m5Ccluster C
GSM387850	m5Ccluster C
GSM387851	m5Ccluster C
GSM387853	m5Ccluster C
GSM387857	m5Ccluster C
GSM387858	m5Ccluster C
GSM387860	m5Ccluster C
GSM387862	m5Ccluster C
GSM387863	m5Ccluster C
GSM387866	m5Ccluster C
GSM387868	m5Ccluster C
GSM387869	m5Ccluster C
GSM387870	m5Ccluster C
GSM387874	m5Ccluster C
GSM387875	m5Ccluster C
GSM387878	m5Ccluster C
GSM387879	m5Ccluster C
GSM387880	m5Ccluster C
GSM387881	m5Ccluster C
GSM387883	m5Ccluster C
GSM387884	m5Ccluster C
GSM387886	m5Ccluster C
GSM387887	m5Ccluster C
GSM387888	m5Ccluster C
GSM387889	m5Ccluster C
GSM387891	m5Ccluster C
GSM387892	m5Ccluster C
GSM387893	m5Ccluster C
GSM387897	m5Ccluster C
GSM387898	m5Ccluster C
GSM387899	m5Ccluster C
GSM387900	m5Ccluster C
GSM387902	m5Ccluster C
GSM387905	m5Ccluster C
GSM387906	m5Ccluster C
GSM387907	m5Ccluster C
GSM387909	m5Ccluster C
GSM387910	m5Ccluster C
GSM387912	m5Ccluster C
GSM387915	m5Ccluster C
GSM387918	m5Ccluster C
GSM387919	m5Ccluster C
GSM387923	m5Ccluster C
GSM387924	m5Ccluster C
GSM387925	m5Ccluster C
GSM387929	m5Ccluster C
GSM387931	m5Ccluster C
GSM387933	m5Ccluster C
GSM387934	m5Ccluster C
GSM387936	m5Ccluster C
GSM387937	m5Ccluster C
GSM387938	m5Ccluster C
GSM387940	m5Ccluster C
GSM387950	m5Ccluster C
GSM387951	m5Ccluster C
GSM387953	m5Ccluster C
GSM387956	m5Ccluster C
GSM387957	m5Ccluster C
GSM387960	m5Ccluster C
GSM387962	m5Ccluster C
GSM387978	m5Ccluster C
GSM387979	m5Ccluster C
GSM387982	m5Ccluster C
GSM387983	m5Ccluster C

## Sheet: S4
Table-S4: Estimating relative abundance of immune cells in 1059 gastric cancer patients by the CIBERSORT method
ID	B cells naive	B cells memory	Plasma cells	T cells CD8	T cells CD4 naive	T cells CD4 memory resting	T cells CD4 memory activated	T cells follicular helper	T cells regulatory (Tregs)	T cells gamma delta	NK cells resting	NK cells activated	Monocytes	Macrophages M0	Macrophages M1	Macrophages M2	Dendritic cells resting	Dendritic cells activated	Mast cells resting	Mast cells activated	Eosinophils	Neutrophils	P-value	Correlation	RMSE
GSM1379261	0.0516259	0	0	0.127995	0	0.0302367	0.0916813	0.104682	0	0.0111443	0	0.069332	0.00400395	0.119541	0.130021	0.0805437	0.0453446	0.0169147	0.0821931	0	0.00531142	0.0294289	0.002	0.315639	0.957183
GSM1379262	0.252233	0	0.112605	0.139714	0.0906653	0.0437142	0	0.0225089	0.0223622	0	0.046919	0	0	0.0688671	0.0530224	0.0357206	0.00306798	0.0200192	0.0585377	0.0173861	0	0.0126581	0	0.458417	0.888604
GSM1379263	0.138846	0	0.108018	0.0445404	0	0.087207	0.0201465	0.0771839	0	0	0.0256831	0	0	0.0340122	0.0468543	0	0.00826803	0.0219135	0.387327	0	0	0	0	0.636671	0.793012
GSM1379264	0.0297381	0.00703323	0.0450535	0.115711	0	0	0.262477	0.104712	0	0.0527689	0.0689335	0	0	0	0.0836758	0.0346661	0.00203529	0.0600515	0.0448476	0	0	0.0882968	0.001	0.384723	0.924291
GSM1379265	0.0364589	0.099835	0.0107744	0.0938548	0	0.230491	0.000279339	0	0	0.074914	0.00654928	0	0.00876062	0.000845559	0.0437322	0.0816984	0.0310486	0	0.280758	0	0	0	0	0.471441	0.881737
GSM1379266	0.0474108	0	0.00318379	0.0864383	0	0.137003	0.11585	0.0638073	0	0.0561936	0.040208	0	0	0.0640246	0.164713	0.155413	0.00834038	0.00987984	0.0210274	0	0	0.0265066	0.003	0.302745	0.967738
GSM1379267	0.0511832	0	0.0657221	0	0	0.241216	0.0138457	0.016174	0	0	0.0499092	0	0.0143103	0.0876755	0.0579338	0.221421	0.0125114	0	0.150502	0	0	0.0175959	0.006	0.265059	0.972004
GSM1379268	0	0.065879	0.132523	0.0228207	0	0.189189	0.0391649	0.0415119	0	0.0471449	0.016952	0	0	0.0842419	0.0898352	0.06989	0.0439564	0.102145	0	0.0362981	0	0.0184465	0.013	0.226266	0.988568
GSM1379269	0.0794298	0	0	0.13198	0	0.180308	0.0256229	0	0	0	0.0339136	0	0.0275232	0	0.0349471	0.210994	0	0.0281848	0.245999	0	0	0.00109752	0.001	0.39313	0.919192
GSM1379270	0.0857801	0	0.105752	0.0633287	0	0	0.0955059	0.0974111	0	0.0552132	0.0222703	0.012739	0	0.0445284	0.0893274	0.0899071	0.0246934	0.0115914	0.201952	0	0	0	0.002	0.317016	0.949836
GSM1379271	0.024715	0	0.071238	0.280012	0	0	0.180818	0.0876901	0	0.0302727	0.037291	0	0	0.0103885	0.0699416	0.0988676	0.00908603	0.0184729	0.0612745	0	0	0.0199319	0	0.487458	0.873312
GSM1379272	0.0433898	0	0.0629336	0.0216357	0	0.250307	0.0092596	0.0597506	0.000864543	0.0231359	0	0.00602264	0	0.0881633	0.0382282	0.0437448	0.122814	0	0.219477	0.00988752	0	0.000386777	0	0.412059	0.911098
GSM1379273	0.0994085	0	0	0	0	0.24429	0.00343149	0	0.077825	0.0795413	0.0149305	0.0128373	0.00336028	0.027821	0.0556818	0.167401	0.0074828	0.0261159	0.179874	0	0	0	0.01	0.236736	0.987656
GSM1379274	0.0132411	0.00101994	0	0.42341	0	0	0.138773	0.0605745	0.0228551	0.0728979	0	0.00605668	0	0.0639746	0.124065	0.0220012	0.0207127	0.0076739	0.0109783	0.0117654	0	0	0	0.461324	0.892485
GSM1379275	0.0136843	0	0.0950736	0.00978743	0	0.0920874	0.0384758	0.0851184	0	0	0.00180127	0.0395189	0.00886025	0.125697	0.0255236	0.131293	0	0.221052	0.0821717	0	0	0.029855	0.015	0.220119	0.994916
GSM1379276	0.0850524	0.0479912	0.0841104	0.0440983	0.0537323	0.160397	0	0	0	0	0.0779503	0	0.0277437	0.0454817	0.0425764	0.0236427	0.0156094	0.0201781	0.210428	0.0466292	0	0.0143791	0	0.522067	0.860148
GSM1379277	0.0341968	0	0.0686912	0.140948	0	0	0.120873	0.0634371	0.0180863	0	0.00619699	0.0398184	0.0170848	0.132646	0.13793	0.0776677	0.0389157	0.00264944	0	0.0717061	0	0.0291528	0.003	0.305361	0.961925
GSM1379278	0.0863433	0	0.0918937	0.0806843	0	0.0592369	0	0.0175409	0.0423743	0.00728082	0	0.0112711	0	0.17077	0.0628542	0.112968	0.0269767	0.0146736	0.215133	0	0	0	0.043	0.174041	1.00984
GSM1379279	0.0370132	0	0.013976	0.0181195	0.0184473	0.131823	0.0663613	0	0	0.0245216	0.00314387	0	0.0038522	0.181342	0.0397471	0.0477683	0.0511512	0.0331645	0.17688	0	0	0.152689	0.003	0.302927	0.962116
GSM1379280	0.0765448	0	0.0888407	0.151584	0	0.0107578	0.0845037	0	0.0221738	0	0.0313491	0	0.00294059	0.115209	0.109051	0.0887642	0	0.131858	0	0.0420476	0	0.0443759	0.006	0.274539	0.975042
GSM1379281	0.0038399	0	0.0809691	0.162314	0	0.0762509	0.103455	0.00951131	0	0.0374758	0	0	0.089174	0.0465137	0.111123	0.183317	0	0.00611877	0.0741387	0	0	0.0157988	0	0.494869	0.872536
GSM1379282	0.0450117	0	0	0.102533	0	0.103957	0.225001	0.0745426	0	0.0253518	0.0202726	0.0443319	0	0.0218673	0.152444	0.0846507	0.00417021	0.0215589	0	0.0683101	0	0.00599745	0.002	0.326741	0.960534
GSM1379283	0.0136625	0.00236941	0	0.0706706	0	0.200604	0	0	0.0171331	0	0	0.0185603	0.035405	0	0.0303867	0.387651	0.0549486	0.0387777	0.0990392	0	0	0.0307922	0	0.419982	0.906955
GSM1379284	0.0251459	0	0.0918032	0.0340015	0	0.285348	0	0.0474733	0	0.0141802	0	0.0413421	0.0146015	0.102246	0.054955	0.101626	0.082255	0.0245647	0.0396518	0	0.0408064	0	0.065	0.151753	1.01845
GSM1379285	0.0704112	0.00842617	0.0820906	0.0422441	0	0.172209	0	0.0562365	0.00815442	0.027734	0	0.0143056	0	0.0959737	0.0901156	0.0309788	0.0124764	0.0109087	0.277736	0	0	0	0	0.477494	0.880102
GSM1379286	0.0635701	0	0	0.0817012	0.0215741	0.0460972	0.032793	0	0.112312	0.132726	0	0	0	0.199608	0.0815564	0.121205	0.0354941	0	0.0612227	0	0	0.0101407	0.006	0.25503	0.985686
GSM1379287	0	0	0.0399752	0.0313098	0	0.29173	0.0376092	0.0188721	0	0.0702209	0.0355913	0	0	0.0923653	0.0734973	0.141941	0	0.00496501	0.143848	0.00590541	0	0.0121706	0.001	0.359945	0.934704
GSM1379288	0.0616702	0	0	0	0	0.387129	0.025476	0.00049495	0.0321164	0	0.108668	0	0	0.0415956	0.0285615	0.151349	0.0253386	0.0353041	0.0288856	0.0342646	0	0.0391472	0.021	0.201611	1.00878
GSM1379289	0	0.0159489	0.0245522	0	0	0.216632	0	0	0.0968805	0.000711704	0	0.0564759	0	0.293967	0.084342	0.0676823	0	0.0767599	0.0380958	0	0	0.0279516	0	0.503186	0.863348
GSM1379290	0.0787354	0.0568931	0	0.0918045	0	0.233189	0	0.0287891	0	0.0451891	0	0	0	0.078797	0.216948	0.0882813	0.0186444	0	0.0469159	0.0141564	0	0.00165681	0.001	0.35608	0.947479
GSM1379291	0.00788478	0	0	0.258807	0	0	0.222485	0.0250532	0	0.0130928	0.0157685	0	0	0.132039	0.0853015	0.106582	0.017291	0	0.104817	0	0	0.0108773	0.002	0.345832	0.941986
GSM1379292	0.011965	0.103662	0	0.118453	0	0.461668	0	0	0	0	0.0190427	0	0	0.0154858	0.030948	0.0824724	0.0509614	0	0.0689019	0.036439	0	0	0.359	0.0610487	1.08583
GSM1379293	0.191507	0	0.0751236	0.0759451	0	0.337301	0.000951397	0.0410931	0	0	0.0690906	0	0.000920876	0.0495583	0.00424352	0.0304055	0.016461	0.054879	0	0.0476523	0.00486709	0	0.11	0.121773	1.04835
GSM1379294	0.0363621	0	0.0824155	0.0936058	0	0.0807864	0.0432744	0.0403516	0.0474403	0.0342821	0	0.0322443	0	0.178838	0.0989538	0.148808	0.0150716	0	0.0675666	0	0	0	0.012	0.229527	0.991645
GSM1379295	0.0136617	0	0.240527	0.0611654	0	0.0660215	0.0654551	0.046877	0	0	0.0230099	0	0	0.257592	0.0913366	0.0659955	0	0.00222165	0	0.0363687	0	0.0297676	0.002	0.338759	0.943922
GSM1379296	0.0298734	0	0.0217039	0.00905797	0	0.325651	0	0.044947	0.0539442	0.0496369	0.0379596	0	0.00737163	0.1262	0.0740916	0.114908	0.0144078	0.0552236	0.0257601	0.00926378	0	0	0.013	0.225774	0.999824
GSM1379297	0.0477598	0	0.160557	0.0291605	0	0.143281	0.0677751	0.0721044	0.0109915	0	0.0395755	0	0	0.0716904	0.0688931	0.0684927	0.028822	0	0.182668	0	0	0.00822888	0.003	0.302089	0.954647
GSM1379298	0.104439	0	0	0.0207608	0	0.371314	0.0291844	0	0	0.0777887	0.0121719	0	0.00057141	0	0.0266404	0.151315	0	0.00555318	0.177726	0.0108327	0	0.011703	0.002	0.318741	0.955525
GSM1379299	0	0	0.0383512	0.15897	0	0.0403946	0.0887249	0.100299	0	0	0	0.0423871	0.00212383	0.0191181	0.0367798	0.174516	0.0676595	0.119119	0.107806	0	0	0.00375181	0.01	0.236426	0.985089
GSM1379300	0.0795636	0	0.0968033	0.0668207	0	0.0566144	0.0752776	0.0631253	0.00882385	0.0399208	0	0.0248995	0	0.124012	0.108376	0.0912687	0	0.0356366	0.0753657	0	0	0.0534921	0.002	0.327902	0.946476
GSM1379301	0.0125293	0	0.247916	0.0901951	0	0.0894187	0.0866837	0.0110229	0	0.109486	0	0	0	0.169929	0.0828896	0.051028	0.005163	0	0.0437385	0	0	0	0	0.577624	0.839075
GSM1379302	0.131543	0	0.0616367	0	0	0.22637	0.0393048	0.0291876	0.0545789	0	0.0406363	0	0	0.135728	0.0751772	0.0435111	0.0289207	0.045008	0	0.0883975	0	0	0.111	0.121084	1.03519
GSM1379303	0.103333	0	0.053001	0.0863923	0	0.160437	0.00317543	0.0413026	0.000732311	0.0355532	0.0140351	0	0	0.182113	0.102175	0.0656718	0.0538666	0.00847447	0.0897371	0	0	0	0	0.581475	0.828231
GSM1379304	0.0218418	0	0.00542415	0	0	0.253549	0.0478949	0.0119536	0	0.0486025	0.0283004	0	0	0.248765	0.0653709	0.143371	0.00193833	0.0137639	0.109224	0	0	0	0.002	0.32302	0.955221
GSM1379305	0.0443042	0	0.0507466	0.0704376	0	0.000366299	0.0665062	0.0713348	0.00874664	0.0667546	0.0144715	0	0	0.332738	0.109623	0.0876104	0	0.0293725	0.0469878	0	0	0	0.004	0.297413	0.973677
GSM1379306	0.00853677	0.011552	0.0591563	0.212168	0	0.0771733	0.0691877	0.0752327	0.0559943	0	0	0.103709	0	0.0422397	0.0763369	0.0147436	0.00194437	0.0906965	0.0987158	0	0	0.00261267	0.001	0.354728	0.943403
GSM1379307	0	0.00634534	0	0.296961	0	0	0.101344	0.0639304	0	0.133863	0	0.00815019	0	0.0677367	0.0711008	0.115823	0.0330602	0	0.0827712	0	0	0.0189137	0	0.408818	0.91502
GSM1379308	0.0194195	0	0.0568333	0.0876057	0	0.118216	0.0623303	0.0703617	0.0383812	0.0469544	0.109271	0	0	0.0487963	0.0984166	0.123506	0.0485657	0.0166601	0.0323589	0	0	0.0223235	0	0.397939	0.917442
GSM1379309	0.0718073	0	0	0.0139896	0	0.271082	0	0.036845	0.0272059	0.0145243	0	0.0757997	0	0.208901	0.0792048	0.0522226	0.0130642	0.0167962	0.118557	0	0	0	0.198	0.0877032	1.0608
GSM1379310	0.108149	0.0579586	0	0.148812	0	0.111884	0	0.0319579	0	0.0808819	0	0	0.00456455	0	0.0554057	0.103628	0	0.0110865	0.285672	0	0	0	0	0.588649	0.819004
GSM1379311	0.0170704	0	0.0858198	0.064483	0	0.17703	0.0427507	0.0118171	0.0264658	0	0	0.0378845	0.00443591	0.0774366	0.120098	0.0736426	0.0538203	0	0.207246	0	0	0	0.007	0.254061	0.978753
GSM1379312	0.00953244	0	0.0549449	0	0	0.266901	0.162384	0.0297618	0	0.0984201	0	0	0	0.0723781	0.0622256	0.0805896	0.0354637	0.0172629	0.106803	0	0	0.00333253	0.005	0.280317	0.967267
GSM1379313	0.0436794	0	0	0.114021	0	0.112101	0.0796907	0.0940679	0	0.0120922	0	0.0295804	0.00700853	0	0.0445368	0.25148	0.00669334	0.039385	0.125618	0	0	0.0400459	0.016	0.209417	0.996622
GSM1379314	0.121625	0	0.0776048	0	0	0.125333	0	0.0379797	0	0	0.0170518	0	0	0.082763	0.0324828	0.0305278	0.000100707	0.115279	0.300931	0	0	0.0583221	0.006	0.264303	0.97567
GSM1379315	0.00294983	0	0.0567499	0.202724	0	0	0.127314	0.0842564	0	0.156062	0.0779902	0	0	0	0.0886836	0.0955374	0.00244048	0.00600476	0.0813642	0	0	0.017923	0	0.504143	0.86274
GSM1379316	0	0.0494082	0	0.0146443	0	0.206056	0.0858287	0.0458434	0	0.00777022	0.0262729	0	0	0.0594784	0.157688	0.0842997	0.0404078	0.00629311	0.126321	0.0379346	0	0.0517541	0.006	0.262702	0.980431
GSM1379317	0.0059032	0.0198183	0	0.0355453	0	0.056284	0.15061	0.0357656	0	0.0717339	0.0315223	0	0	0.0898041	0.215732	0.164808	0.0141314	0	0.101571	0	0	0.00677094	0	0.55107	0.835187
GSM1379318	0.0131454	0	4.17942e-05	0.226751	0	0	0.0888357	0.0809932	0.0150693	0	0	0.128945	0	0.0674919	0.0400345	0.0722228	0	0.171975	0.0580924	0	0	0.0364018	0	0.421383	0.909697
GSM1379319	0.0633047	0	0.0721409	0.190078	0	0.0194584	0.0747502	0.101102	0.000136652	0	0.0357235	0	0	0.158189	0.0670308	0.126878	0.0209791	0	0.0702279	0	0	0	0.127	0.113364	1.03511
GSM1379320	0.023537	0	0.0093817	0.217408	0	0	0.0793197	0.0462592	0	0.0772529	0	0.0133938	0	0.191006	0.0720242	0.107224	0	0.00101663	0.127602	0	0	0.0345753	0	0.603417	0.811056
GSM1379321	0	0.0263493	0.0812495	0.0304108	0.126199	0	0.0511638	0	0.0634173	0.0604266	0.0217539	0	0	0.0497115	0.191441	0.0207269	0.00820861	0.084205	0.184737	0	0	0	0.117	0.117911	1.05738
GSM1379322	0.0227144	0	0.0391063	0.0805577	0	0.0249859	0.0593267	0.0238936	0	0.0980935	0	0.0686278	0	0.262247	0.102029	0.188713	0.00773699	0	0	0.0200443	0	0.00192349	0	0.536135	0.84346
GSM1379323	0.0605351	0.00198152	0	0.0184242	0	0.181063	0	0.0541052	0.00268262	0.0499135	0.0198883	0	0	0.185325	0.0486832	0	0	0.201844	0	0.0630974	0	0.112457	0.129	0.111255	1.06228
GSM1379324	0.057289	0	0.126229	0.0518071	0	0.164079	0	0.0179476	0	0	0.0100672	0	0	0.0420911	0.0424101	0.0444081	0.0138016	0.0666694	0.360088	0	0	0.00311233	0	0.43633	0.90003
GSM1379325	0.00694688	0	0.0594426	0.113514	0	0.144302	0.112518	0.0159774	0	0.0168023	0.0579949	0	0	0.0861321	0.0787585	0.121661	0.0138765	0.000277645	0.140752	0.0103809	0	0.0206647	0.001	0.394751	0.9181
GSM1379326	0.043186	0	0.103424	0.187262	0	0.0829133	0	0.0350578	0.0242724	0.0573228	0	0.0311062	0	0.0688793	0.102661	0.138668	0	0.0254166	0.0886076	0	0	0.0112232	0.002	0.328301	0.948698
GSM1379327	0.0537649	0	0.0989709	0.109935	0	0.12243	0.0164106	0.0555142	0	0	0.0776898	0.0149141	0	0.145394	0.144791	0.080804	0.0255552	0	0.0538264	0	0	0	0.006	0.261156	0.981318
GSM1379328	0.0256354	0	0.0722686	0.248282	0	0	0.219005	0.0420642	0	0.0375226	0.03811	0	0	0.0463155	0.145415	0.0521595	0.00891432	0	0.064308	0	0	0	0	0.680712	0.761098
GSM1379329	0.00849897	0	0	0.0390969	0	0.155876	0.0273105	0.0547797	0	0	0.00669309	0.0345392	0	0.371425	0.0583241	0.130076	0	0	0.113381	0	0	0	0	0.497694	0.867106
GSM1379330	0.185408	0.0725394	0	0.21234	0.00390996	0.120704	0.018799	0	0	0.0932727	0.010154	0	0.021791	0	0.0435672	0.117721	0	0.0251912	0.0445676	0.0300348	0	0	0	0.539611	0.843649
GSM2235556	0.0491998	0	0.0281403	0	0	0.197153	0	0.0657522	0.0124885	0.0165205	0.039401	0.00224366	0	0.488026	0.0194449	0.0444832	0.0128948	0	0	0.0242523	0	0	0.018	0.20667	1.04657
GSM2235557	0.00557785	0.0608518	0.0063559	0.0639316	0	0.17827	0	0.0207689	0.0271253	0	0.0207871	0.0037782	0.00912055	0.0394694	0.0229329	0.223828	0.0659501	0.0468739	0.203166	0	0	0.00121174	0.001	0.370599	0.928719
GSM2235558	0.10479	0	0.00770342	0.0751629	0	0.0832463	0	0.0861215	0.0495675	0.0440354	0	0.0385208	0	0.309688	0.0889672	0.0357675	0	0	0.0764296	0	0	0	0	0.512561	0.858439
GSM2235559	0.152517	0.0973381	0	0.00760283	0.0403646	0.164407	0.0040264	0.0851965	0.0150487	0	0.0294428	0.00442169	0.00626416	0.263282	0.0582561	0.0248151	0	0.0248616	0.022156	0	0	0	0	0.465212	0.884437
GSM2235560	0.0382929	0	0	0.147762	0	0.359711	0	0.0110565	0	0.0612586	0	0	0.0120503	0	0.129505	0.144569	0.0352989	0	0.0604957	0	0	0	0	0.512271	0.857989
GSM2235561	0.180614	0.024836	0	0.0689929	0	0.275194	0.0666778	0.00267258	0	0	0.0406616	0	0.0428435	0.118038	0.0337263	0.076014	0	0.0329881	0.0367411	0	0	0	0	0.533883	0.850997
GSM2235562	0.0763421	0	0.0620192	0.0199358	0	0.210767	0.080509	0	0.00865987	0	0.0574792	0	0	0.322715	0.0407127	0.0322231	0.00747803	0.0279779	0.0374376	0.0157436	0	0	0.005	0.289033	0.971482
GSM2235563	0.0289881	0	0.0417306	0.125552	0	0	0.113185	0.075631	0.0169756	0	0.0528969	0	0.0171465	0.325261	0.0776145	0.0545414	0.00576922	0	0.064709	0	0	0	0.001	0.391994	0.922282
GSM2235564	0.0260345	0	0.0938928	0	0	0.121048	0.0512012	0.212001	0	0.00714666	0.0501965	0	0	0.166321	0.0336767	0.0858518	0	0.0826752	0	0.0413574	0	0.0285978	0.051	0.166406	1.01567
GSM2235565	0.0527311	0	0	0.107335	0	0.216268	0	0.0687685	0.0211253	0.0947895	0	0.0406146	0	0	0.104463	0.137904	0.030805	0	0.119443	0	0	0.00575353	0.004	0.298146	0.969215
GSM2235566	0.0430181	0.13196	0.00283256	0.166322	0	0.090996	0	0.0975008	0.0309639	0	0	0.0279113	0	0.105398	0.109486	0.0585524	0.0381287	0	0.089741	0	0	0.00718767	0.002	0.31886	0.954096
GSM2235567	0.0107971	0.0900751	0.156134	0.190998	0	0.148266	0.00127357	0.0274635	0.0582277	0	0.0340972	0	0	0.00709473	0.0577896	0.123259	0.0100322	0.00289126	0.0523533	0.0221292	0	0.00711797	0.003	0.303629	0.957258
GSM2235568	0.130412	0	0.171392	0	0	0.16166	0	0.072669	0.0432483	0.0324619	0	0.057195	0.0336495	0.109077	0.0666005	0	0	0.0404366	0.0145083	0.0498268	0.0168633	0	0.316	0.0677518	1.04845
GSM2235569	0.0551784	0	0.0747677	0	0	0.282743	0	0.0818807	0.00434252	0	0.0492979	0	0	0.215797	0.0239683	0.0561099	0.0313088	0.0105592	0	0.110682	0.00336478	0	0.046	0.170164	1.02219
GSM2235570	0.0375337	0.0197201	0	0.0127116	0.00603826	0	0.0110938	0.0705925	0.0201603	0.00834861	0.0402246	0	0	0.590438	0.0414171	0.122108	0	0	0.00401213	0.012546	0	0.00305536	0	0.678175	0.734646
GSM2235571	0.0473731	0	0.0161364	0	0	0.138669	0.0858933	0.0449263	0.0220465	0	0.0608612	0	0	0.334172	0.0359382	0.0363749	0.00537881	0	0	0.137548	0	0.0346809	0.006	0.272363	0.989785
GSM2235572	0.0269741	0.0177813	0.0703347	0.272261	0	0.00797763	0.0760048	0.06662	0.0141064	0	0	0.026046	0	0.13024	0.154236	0.0575866	0.00184132	0	0.0779907	0	0	0	0	0.593493	0.814113
GSM2235573	0.0330535	0	0	0.105312	0	0.20077	0.123686	0.040091	0	0.00834414	0	0.0177313	0.0231579	0.118552	0.108974	0.0753311	0	0.0529459	0.0920523	0	0	0	0	0.550919	0.841
GSM2235574	0.0314024	0	0.0262039	0	0	0.303355	0.0700515	0.00268043	0	0	0.106939	0	0.0271325	0.188039	0.112224	0.0156197	0.0257223	0.0334732	0.0287617	0.0226595	0	0.00573601	0.019	0.205542	1.00982
GSM2235575	0.0791388	0	0.0392362	0	0	0.166951	0.0587813	0.0379822	0	0	0.0498459	0	0	0.336178	0.0368207	0.0510952	0	0.10777	0	0.0342061	0	0.00199498	0.008	0.24425	0.998558
GSM2235576	0.0285134	0	0	0.134472	0	0.0251614	0.183759	0.00233211	0	0	0.0424278	0	0.00253441	0.0294032	0.0926833	0.196344	0.0234739	0.0294489	0.205886	0	0	0.00356055	0	0.514251	0.862666
GSM2235577	0.0122024	0.0355921	0	0.0810241	0	0.247798	0.0329941	0.00331017	0	0	0.0864132	0	0.0450012	0.125827	0.068454	0.0619585	0.0478564	0.0376115	0.113957	0	0	0	0	0.53368	0.852115
GSM2235578	0.00572862	0	0.0918408	0.134548	0	0.0689764	0.116345	0.019528	0	0	0.0633379	0.00675746	0.000190892	0.288735	0.0715604	0.0680527	0	0.0061176	0.0530297	0	0	0.00525135	0	0.527455	0.852372
GSM2235579	0.00339743	0	0.0306439	0.100197	0	0.110734	0.115406	0	0	0	0.0874868	0	0.00176923	0.0519239	0.141949	0.146351	0.125591	0.0532176	0.025326	0	0	0.00600663	0	0.623518	0.798782
GSM2235580	0.0835294	0	0.113131	0.133671	0	0.193387	0.0405936	0	0	0	0.0388091	0	0.0322941	0.0749933	0.0366444	0.0654351	0.0241067	0.0272904	0.118086	0	0	0.0180282	0	0.50782	0.871099
GSM2235582	0	0.044512	0.191139	0.149444	0	0.154768	0.0419373	0	0	0	0.0271478	0	0.0197915	0.110277	0.0358692	0.131545	0	0.00220911	0.0334349	0.0499764	0	0.00794998	0.02	0.204343	0.993485
GSM2235584	0.0437029	0	0.0698461	0	0	0.246603	0	0	0	0	0.0392586	0.0494911	0.0281341	0.0908804	0.0461859	0.0995688	0.0288126	0.000654061	0.222851	0	0	0.0340114	0.072	0.14157	1.02229
GSM2235585	0.0199892	0	0.0124397	0.0606705	0	0.172456	0.0902729	0.00603115	0	0.0494228	0.037903	0	0	0.217228	0.127465	0.0943405	0.0201213	0	0.0769053	0	0	0.0147547	0	0.481946	0.87552
GSM2235586	0.000671944	0.0201735	0.160759	0.197694	0	0	0.10331	0.0555308	0	0.0613459	0.0239414	0	0.00267619	0.111669	0.0857253	0.106195	0.0200906	0	0.0502182	0	0	0	0	0.604611	0.822483
GSM2235587	0.0607512	0.00104708	0.0204623	0.125774	0	0.133635	0.00397035	0.00135108	0.00427673	0	0.0461334	0	0.0103341	0.164673	0.133684	0.0728435	0.00862843	0.0157383	0.192917	0	0	0.00378022	0	0.518609	0.85687
GSM2235588	0.0288729	0.00462518	0	0.072026	0	0.233136	0.0184783	0	0	0.0486637	0	0	0.00361133	0.00080593	0.0616815	0.289497	0	0	0.209021	0	0	0.0295816	0.002	0.335402	0.946065
GSM2235589	0.0393843	0	0.0579854	0.0235413	0	0.265533	0.0886034	0.00872456	0	0	0.0852876	0	0	0.164206	0.106312	0.0351846	0.0200099	0.0303482	0.0545375	0	0	0.0203424	0.015	0.218095	0.998156
GSM2235593	0.0219874	0	0.157339	0.0289332	0	0.154145	0.0816663	0.0181741	0	0	0.0436584	0.0195654	0.0103403	0.122723	0.10645	0.0811729	0.0124905	0.0102304	0.100163	0	0	0.030961	0.002	0.346895	0.937868
GSM2235595	0.0810361	0.0862288	0.0224055	0.187669	0	0.140149	0.0560882	0.0507169	0	0	0.0491112	0	0	0.107839	0.0493577	0.0696074	0	0.0309214	0.0632195	0.00107153	0	0.00457927	0	0.463865	0.885647
GSM2235596	0.0342533	0.00680104	0.118222	0.146445	0	0.263334	0.017827	0.0333665	0	0	0.055171	0	0.00784283	0.0463971	0.0808711	0.0384728	0.0214799	0.0516202	0.0667113	0	0	0.0111854	0.005	0.282072	0.970318
GSM2235597	0.08006	0	0.172979	0.109084	0	0.115219	0.0494245	0.0964096	0	0	0.0126643	0	0	0.039915	0.090198	0.0652517	0.0103502	0.00988507	0.0378609	0	0	0.1107	0.225	0.0814885	1.04119
GSM2235598	0.0571368	0.274249	0.0143575	0.146473	0.0583828	0.033415	0.00350045	0.0383148	0.00935374	0	0.0500858	0	0	0.14628	0.0539377	0.0752807	0	0.0124138	0	0.0268183	0	0	0	0.587539	0.819823
GSM2235599	0.0617231	0	0.101575	0.152253	0	0.132223	0.092613	0.0354546	0	0	0.0342329	0	0.0317001	0.119575	0.0812626	0.0431767	0.0319106	0.0256823	0.056618	0	0	0	0	0.423577	0.905666
GSM2235600	0.0283736	0	0.0702003	0.0145348	0	0.225888	0	0	0	0	0.0337793	0	0.0308941	0.324506	0.038755	0.0606181	0.0219779	0.0263647	0.11324	0.0108675	0	0	0	0.420474	0.908102
GSM2235601	0.0662812	0.00644394	0.098781	0.0422429	0	0.16681	0.0115306	0.023531	0.00874968	0.034831	0.00518042	0	0.038454	0.0499824	0.062901	0.0998595	0.0337344	0.0417527	0.208934	0	0	0	0	0.445743	0.897767
GSM2235602	0.147955	0.0635386	0	0.0977484	0	0.157223	0	0.0941233	0.0155257	0.0136354	0.00530561	0	0	0.145524	0.0978933	0.0318199	0.0118293	0.0505195	0.0673588	0	0	0	0	0.586659	0.820778
GSM2235603	0.0734153	0	0.0522996	0.0738153	0	0.0573629	0.0884166	0.11316	0.0225189	0.00861358	0	0.0157384	0.00434117	0.171149	0.110724	0.0819121	0.0248584	0.0174607	0.0842138	0	0	0	0.008	0.249319	0.981106
GSM2235604	0.01999	0	0	0.186236	0	0.0425886	0.188766	0.0500763	0	0	0.0449	0	0.00549826	0.0675758	0.130682	0.108127	0.0237009	0.0145588	0.112203	0	0	0.00509695	0	0.464159	0.885115
GSM2235605	0.0205409	0.014375	0.032872	0.133343	0	0.112792	0	0.0107898	0	0.0372345	0	0.00813147	0.00266898	0	0.0512332	0.137352	0.0654774	0.0102307	0.362959	0	0	0	0	0.547482	0.841637
GSM2235606	0.0527978	0.0363125	0.00341833	0.12886	0	0.2522	0.00039221	0.00430417	0.00682096	0.00656678	0.0258524	0	0.0233534	0.0742272	0.0430822	0.0947075	0.00537584	0.0372118	0.204516	0	0	0	0	0.634393	0.799642
GSM2235607	0.0107307	0	0.0264601	0.0403849	0	0.113796	0.0377044	0	0	0	0.0233084	0	0.0480607	0.324448	0.0548607	0.107813	0.0126137	0	0.0958222	0	0	0.103997	0	0.492185	0.869878
GSM2235608	0.0525377	0	0.00968918	0	0	0.298599	0.136227	0.0630233	0	0.00858735	0.0862755	0	0	0.0781089	0.053684	0.069667	0.00427193	0.0787901	0.0316952	0	0	0.0288438	0.07	0.145029	1.03065
GSM2235609	0.0426617	0	0.0183175	0.216854	0	0.0165885	0.0435334	0.0792456	0	0.083341	0	0.0157696	0.00632612	0.0660951	0.0791048	0.0645864	0.0252165	0.0147954	0.227564	0	0	0	0	0.650715	0.785845
GSM2235610	0.0659748	0	0.00281779	0.112736	0	0.0953033	0.0632227	0	0	0.0229847	0.0239398	0	0.02044	0.0288656	0.0801828	0.209863	0.0441121	0.00865447	0.220903	0	0	0	0	0.526802	0.857359
GSM2235611	0.0316525	0	0.154812	0.0164235	0	0.273688	0.00360463	0	0.00972099	0.0370788	0	0	0.0100844	0.041579	0.0383458	0.0737122	0.0509885	0.0267945	0.231515	0	0	0	0.017	0.20892	0.992133
GSM2235612	0.0335373	0	0	0.114645	0	0.228004	0	0.00944549	0.0158166	0.0646982	0	0.0731373	0.0200136	0.0587527	0.093575	0.0758203	0.024275	0	0.188279	0	0	0	0	0.554197	0.835642
GSM2235613	0.0271603	0	0.0748576	0	0	0.362256	0.136142	0	0	0	0.0545216	0	0	0.130807	0.0177004	0.0609422	0	0.0230814	0.074017	0	0	0.0385146	0.066	0.149866	1.02208
GSM2235614	0.0372542	0	0.00911172	0.171459	0	0.0789811	0.154148	0.0545062	0.0052405	0.0508982	0	0.0146932	0.00527744	0.0189213	0.0955704	0.117909	0.0262255	0.0158743	0.139429	0	0	0.0045009	0	0.49239	0.871839
GSM2235615	0.0140138	0	0.0774595	0.134732	0.0140804	0.188957	0.0754182	0	0	0	0.0288916	0	0	0.172787	0.0592477	0.0387519	0	0.0651543	0.0243011	0.100118	0	0.00608852	0.056	0.160288	1.02605
GSM2235616	0.0346668	0.00279176	0.0784214	0.202898	0	0.0625346	0.0856084	0	0	0.0166566	0	0.0187313	0	0.0279925	0.0965531	0.0700192	0.0650333	0.00911175	0.151314	0	0	0.0776677	0.005	0.280214	0.966379
GSM2235617	0.0265605	0	0.0363498	0.154531	0	0.163392	0.0831699	0.0311606	0	0	0.0296721	0	0	0.0691531	0.074755	0.0993546	0.0527193	0.0383816	0.108493	0	0	0.0323074	0.063	0.153167	1.01887
GSM2235618	0.00460535	0	0.077503	0.148158	0	0.206557	0.183579	0	0	0	0.0401214	0	0.00142754	0.0647528	0.050534	0.0525066	0	0.0235137	0.135087	0	0	0.0116548	0.03	0.190352	1.00653
GSM2235619	0.0465114	0.0116153	0.0577232	0.0479176	0	0.209471	0.0246716	0.0332482	0.00903179	0	0.0381857	0.000969247	0.00302967	0.0401227	0.0870183	0.106057	0.0511375	0.0140982	0.219191	0	0	0	0.001	0.347603	0.93825
GSM2235620	0.0565536	0	0	0	0	0.259105	0.0265687	0.0910074	0	0	0	0.076218	0	0.147383	0.105985	0.0650398	0.00646724	0.0384181	0.127254	0	0	0	0	0.423671	0.905241
GSM2235621	0.0497254	0	0.0209047	0.128341	0	0.150356	0.0367047	0.0625408	0.0126222	0	0.0610519	0	0.0150773	0	0.0727663	0.152797	0.0199306	0.0238637	0.134374	0	0	0.0589447	0.031	0.186609	1.00653
GSM2235622	0.120321	0.0405635	0.015966	0.094318	0	0.222236	0.048525	0.0785877	0	0.0522415	0	0	0	0.0337275	0.0606643	0.0745768	0.00481903	0.0422566	0.107739	0	0	0.00345828	0	0.431216	0.901372
GSM2235623	0.019667	0	0.136327	0.0024946	0	0.166623	0.00792088	0.0409996	0	0.037708	0	0.128295	0	0.0805893	0.153965	0.0641601	0.00865039	0	0.0788197	0	0	0.0737804	0.001	0.370565	0.932549
GSM2235624	0.0766638	0	0.0384887	0.0576349	0	0.163277	0.0631658	0.0434572	0	0.0628664	0	0	0	0.15326	0.0805264	0.122953	0.0163412	0	0.0917914	0	0	0.0295735	0.01	0.235868	0.986192
GSM2235625	0.00304421	0.0101292	0.136615	0.104256	0	0.0862823	0.0169314	0.0133779	0	0.0556479	0	0.0306232	0.00308276	0	0.078062	0.0968112	0.065717	0	0.295546	0	0	0.00387442	0	0.57226	0.835404
GSM2235626	0.0172794	0	0.0383906	0.0273434	0	0.145489	0.0241986	0.00750871	0	0.00686374	0.00855945	0	0.010634	0.0883907	0.0244261	0.198341	0.118589	0	0.27292	0	0.00217328	0.00889215	0	0.483341	0.877599
GSM2235627	0.0315811	0	0.0645558	0.0257491	0	0.133709	0.00921757	0.0594119	0	0.076037	0	0.0305367	0.0434614	0.15192	0.143419	0.0505578	0.0598547	0	0.0916184	0	0	0.0283704	0.001	0.362454	0.933711
GSM2235628	0.0522037	0	0.117811	0.0243071	0	0.202631	0.0336847	0.000670781	0	0	0.0193725	0	0.0125025	0.100752	0.00896514	0.146633	0.0742377	0.0215541	0.159747	0	0.0048446	0.0200829	0	0.416509	0.910978
GSM2235629	0.0171479	0.00352633	0.190458	0	0	0.132963	0.067521	0.00230803	0	0.0827601	0.00663765	0	0.0154705	0.0593915	0.0802774	0.0794019	0.0284605	0.0135623	0.185178	0	0	0.0349358	0	0.459901	0.894205
GSM2235630	0.0693752	0.0770254	0.0235475	0.111442	0	0.0847656	0.0183594	0.026202	0.00293163	0	0.00279105	0.00343656	0.0387406	0	0.0374905	0.189718	0.0168183	0.0192866	0.27807	0	0	0	0	0.442287	0.897178
GSM2235631	0.0414301	0	0.11948	0.154161	0	0.250485	0.0504516	0	0	0.0220712	0.0355187	0	0	0	0.0616086	0.0632013	0.0544353	0	0.143194	0	0	0.00396427	0	0.59669	0.822382
GSM2235632	0.026687	0.00769434	0.0633391	0.0982827	0	0.19321	0.0573423	0.00675956	0	0.0176741	0	0	0.0077864	0.112815	0.0945884	0.0565376	0.0457497	0.00768775	0.203542	0	0	0.000303489	0	0.58425	0.830826
GSM2235633	0.0554112	0	0.00908293	0.114706	0	0.19276	0.0014593	0.00112617	0	0.059027	0	0.0187594	0.0168351	0.0122352	0.106273	0.151607	0.0786006	0	0.136697	0	0	0.0454197	0	0.542584	0.847066
GSM2235634	0.0209496	0	0.00392835	0.0199597	0	0.150849	0	0	0	0	0	0.0112842	0.0423346	0.0235158	0.0920838	0.0954381	0.0208108	0.0169557	0.480178	0	0	0.0217124	0	0.733751	0.708989
GSM2235635	0.0307223	0	0.0298768	0.0610482	0	0.0505197	0.107125	0.0609115	0	0.0383579	0.0243989	0.0490435	0.0042657	0.183383	0.0751532	0.0401243	0.0518552	0.0299836	0.163231	0	0	0	0	0.475962	0.880436
GSM2235636	0.0204369	0	0	0.0671655	0	0.278833	0	0	0	0.0973986	0	0	0.0143731	0	0.0535296	0.150593	0.0193791	0.018394	0.279897	0	0	0	0	0.526969	0.852156
GSM2235637	0	0.0739419	0.0195214	0.146298	0	0.0720246	0.112248	0.0753852	0	0.0583377	0.0212726	0	0.00237959	0.107415	0.0786147	0.0763579	0.0273483	0.0513147	0.0775407	0	0	0	0	0.445744	0.89471
GSM2235695	0.00837299	0.0535999	0	0.110706	0	0	0.139539	0	0.0278302	0.0387113	0	0.10086	0	0.121411	0.132519	0.145173	0.0428693	0	0.0588346	0	0.0078923	0.0116811	0.061	0.155447	1.03774
GSM2235696	0.0297354	0	0.0372319	0.197232	0	0	0.203085	0.058319	0	0.0635591	0	0	0	0.0923849	0.120117	0.118363	0.0352677	0	0.0438256	0	0.000879414	0	0.003	0.311406	0.957677
GSM2235697	0.0251114	0.0134697	0.0899379	0	0.0197772	0.0778485	0	0.0312435	0.0157263	0.138633	0	0	0	0.25684	0.0336807	0.0937947	0	0.0720933	0	0.104724	0	0.0271198	0.191	0.0905998	1.0627
GSM2235698	0.0219881	0	0.0077703	0.182969	0	0.0791225	0.0666893	0.0242147	0	0.142217	0	0	0.00912461	0.047961	0.127988	0.0949415	0.0538046	0.00815445	0.133054	0	0	0	0.001	0.361345	0.937347
GSM2235699	0.0181858	0	0.0567078	0.000405417	0	0.236362	0.107272	0	0	0.0107746	0.07105	0	0	0.224731	0.0589372	0.129585	0	0.0152273	0.0557675	0.0123127	0	0.00268139	0.003	0.304012	0.960847
GSM2235700	0.0833877	0	0	0	0	0.115253	0.0863427	0.0592296	0	0.115998	0	0	0	0.0576658	0.15828	0.0844547	0.0163289	0.00937188	0.124806	0	0	0.0888811	0	0.433951	0.900264
GSM2235701	0.081536	0	0.124058	0	0	0.16559	0.227799	0.0754135	0	0.0147606	0.0459061	0	0.0184135	0.14755	0.0344587	0	0.0113288	0.00909175	0	0.035495	0.00859951	0	0.062	0.155041	1.0153
GSM2235702	0.0513205	0	0.0269752	0.0920555	0	0.1156	0.0697612	0.0559217	0.0164049	0.0416116	0.0158181	0	0	0.218517	0.0203085	0.130889	0.0260781	0.0881593	0.0187966	0.00547757	0.00630483	0	0.003	0.304084	0.961567
GSM2235703	0.120734	0	0.103643	0.0923662	0	0.111547	0.00733962	0.0547803	0	0.0736	0	0.0255193	0	0.105517	0.0778575	0.104543	0	0.00974832	0.112804	0	0	0	0.001	0.395265	0.917743
GSM2235704	0.121928	0	0.00737584	0.0890448	0	0.0221752	0	0.0288506	0.0144856	0.030023	0	0	0	0.366013	0.0528482	0.133653	0	0	0.120448	0.0131551	0	0	0	0.550109	0.835339
GSM2235705	0.0175075	0.0302972	0	0.00751003	0	0.0423473	0	0.0161409	0.0386888	0.0359302	0.00690671	0	0	0.447195	0.0282343	0.129124	0	0	0.106405	0.0937135	0	0	0	0.550151	0.836098
GSM2235706	0.0407498	0	0.0807994	0	0	0.205455	0.0615444	0.00733937	0	0.0154373	0	0	0	0.20634	0.112622	0.170281	0.00687932	0.00483024	0.0754298	0.00155632	0	0.0107354	0.006	0.257277	0.982121
GSM2235707	0	0	0.136522	0.0659629	0	0.176434	0.0546423	0.0200457	0	0.0192736	0	0.0394149	0	0.0712482	0.13456	0.120042	0.00803516	0	0.0711188	0	0	0.0827008	0.002	0.318111	0.952235
GSM2235708	0.0117756	0.0361717	0.0782059	0.146768	0	0.161544	0.0468956	0.0762673	0.0322859	0.0357821	0	0.00526402	0	0.106099	0.126931	0.0284436	0.0364961	0.0217996	0.0492702	0	0	0	0.052	0.165348	1.02451
GSM2235709	0.0711372	0	0.0246824	0.0671712	0	0	0.194166	0.098092	0	0.0966927	0.0322342	0.024818	0.00196683	0.159916	0.106897	0.0201759	0.00294817	0.0217418	0.0773609	0	0	0	0.001	0.348707	0.94137
GSM2235710	0.0142834	0	0.0165822	0	0	0.234075	0	0.0274531	0.0115705	0.0381332	0.03994	0	0	0.0429358	0.185113	0.0312142	0.253755	0	0	0.0904871	0.000262675	0.0141945	0.006	0.267765	0.988026
GSM2235711	0.0355354	0	0	0.177941	0	0.0397736	0.122883	0.106319	0	0.117259	0	0	0	0.0602605	0.136179	0.0543207	0.0165895	0.054782	0.0781569	0	0	0	0	0.465977	0.884121
GSM2235712	0.0235877	0	0.0780775	0	0.132625	0.0944531	0.0325353	0.0402593	0	0.0168302	0.03011	0	0	0.154257	0.0624657	0.0519899	0	0.0739964	0	0.147547	0.0126661	0.0485997	0.48	0.0425186	1.07507
GSM2235713	0.154507	0.0326189	0	0.0183873	0	0.186	0	0.0183304	0.045648	0.0376721	0	0.035366	0	0.215309	0.063522	0.0829093	0	0.00288396	0.1029	0	0.00394532	0	0.001	0.370322	0.930579
GSM2235714	0.00766688	0	0.189922	0	0	0.227294	0	0.0572244	0.00819166	0.0796616	0	0.027944	0	0.118013	0.0531253	0.0701509	0	0.00431973	0	0.0203802	0	0.136106	0.396	0.0551406	1.06104
GSM2235715	0.0553581	0	0.0408285	0.225624	0	0	0.23708	0.0609554	0	0.0396938	0.00616886	0	0.00444909	0	0.0943649	0.118633	0.0234934	0.00698986	0.0863609	0	0	0	0	0.435527	0.899394
GSM2235716	0.0826821	0	0.0289104	0	0	0.304846	0	0.0625923	0.0536542	0.00641885	0	0.0367512	0.00624828	0.204966	0.0377696	0	0.0181027	0.0382117	0	0.0949881	0.0173909	0.00646708	0.016	0.21388	1.00635
GSM2235717	0	0	0	0.220571	0	0.128114	0.0124459	0.000746937	0.020252	0.0679345	0	0.00797297	0	0.00564394	0.0659804	0.159027	0.0575813	0.0167435	0.22615	0	0	0.0108368	0.001	0.371358	0.931034
GSM2235718	0.0201786	0	0.242683	0.0860511	0	0.220639	0.0161705	0	0	0	0.0395816	0	0	0.0534323	0.0408022	0.0180043	0.00812627	0.062622	0.165627	0.0173082	0	0.00877418	0.001	0.39095	0.921025
GSM2235719	0.0531897	0	0.0901274	0.0769201	0	0.0598097	0.0416553	0.0290882	0.0285145	0.0125353	0.0268641	0.0143103	0	0.196263	0.108894	0.123209	0.0146061	0.00095592	0.0417864	0.0398667	0	0.0414036	0.001	0.372304	0.929119
GSM2235720	0.0432145	0	0.0868215	0.0825356	0	0.139213	0.0427839	0.0513907	0	0	0.043795	0	0	0.0871124	0.106163	0.128107	0.0413842	0.0727536	0.0482269	0	0	0.0264991	0.006	0.259516	0.976066
GSM2235721	0.0337588	0	0.0110459	0.0763994	0	0.212433	0.0815539	0.0581494	0	0	0.0794715	0	0	0.0418173	0.0525887	0.16254	0.0223839	0.0781682	0.0605281	0	0	0.029162	0.013	0.227836	0.991337
GSM2235722	0.00989021	0.000415764	0.0907364	0.00811565	0	0.176841	0.0863357	0.0456289	0	0.115373	0	0.00620474	0	0.0327635	0.0787673	0.0731603	0.0171336	0.0987163	0.130036	0	0	0.0298817	0.001	0.370813	0.928284
GSM2235723	0.0498966	0	0.0604223	0	0	0.376468	0	0.0435539	0.00574098	0	0.0439442	0	0.00107676	0.185531	0.0227063	0.0134241	0.0450106	0.0343821	0	0.116574	0.00126994	0	0.271	0.0733001	1.06643
GSM2235724	0.0487308	0	0.0681208	0.021349	0	0.153448	0	0.0474164	0	0.108392	0	0	0	0.0108019	0.112716	0.134379	0.094304	0.0169545	0.172312	0	0.00772075	0.00335535	0	0.466152	0.886156
GSM2235725	0.00725712	0	0.0259367	0.345256	0	0	0.230677	0.0261239	0	0.0989201	0	0	0.00482738	0.0522051	0.0876374	0.0596791	0.00722059	0.0104908	0.0437685	0	0	0	0	0.496885	0.866985
GSM2235726	0.050453	0	0.109429	0.150776	0	0.0692522	0.046836	0.019371	0	0.0795367	0.0118943	0	0	0.112312	0.192077	0.109886	0	0	0.0481771	0	0	0	0	0.652057	0.777144
GSM2235727	0.0252329	0	0.0726171	0.155568	0	0.125026	0.0316267	0.0135745	0	0.0536432	0	0	0	0.0523086	0.0369987	0.131306	0.00399939	0.0235638	0.261708	0	0	0.0128264	0.001	0.368117	0.930406
GSM2235728	0.0209655	0	0.0495692	0.0122175	0	0.159116	0.0118235	0.0540998	0	0.0479394	0.00264621	0.0120502	0.0362719	0.0420718	0.078698	0.0182226	0.0234811	0.0885234	0.342304	0	0	0	0	0.564938	0.832787
GSM2235729	0.0304479	0	0.059423	0.118848	0	0.0450616	0.0711458	0.0267498	0	0.0660853	0	0	0.0324844	0.0717788	0.12216	0.136817	0.0148892	0.0237916	0.170905	0	0	0.00941318	0.001	0.392449	0.919062
GSM2235730	0.0204391	0	0.0390898	0.0173801	0	0.20541	0.0264722	0.0679844	0.0310242	0	0.0566443	0	0	0.22544	0.0300662	0.107035	0.00188913	0.0448279	0.045552	0.0644781	0	0.0162677	0.002	0.328497	0.950723
GSM2235731	0.0121797	0	0.0737219	0.245113	0	0.0268758	0.167033	0.0929438	0.0507948	0	0.0965913	0	0	0.0525689	0.051124	0.0554762	0	0.0463785	0	0	0	0.0291988	0.009	0.23681	0.999066
GSM2235732	0.0280342	0	0.169171	0.15917	0	0.0456821	0.0211881	0.0341136	0	0.107023	0	0	0	0.0225984	0.0617084	0.166778	0.0126611	0.0244976	0.0989024	0	0	0.0484726	0.001	0.380896	0.923789
GSM2235733	0.0221457	0	0	0.0016484	0	0.212025	0.0995713	0	0	0	0.0849275	0.023248	0	0.191318	0.159296	0.0343187	0	0.00774216	0	0.0932435	0	0.0705156	0	0.412057	0.916022
GSM2235734	0.0626192	0	0.0317039	0	0	0.178672	0	0.0185623	0.039188	0.0259968	0	0.0209094	0.0116826	0.0447745	0.0457241	0.104595	0.0879094	0.124049	0.196345	0	0	0.00726815	0	0.421903	0.906242
GSM2235735	0	0.0724692	0.0187652	0	0	0.0213099	0.0250752	0.0857585	0.049613	0	0.0392384	0	0	0	0.0123255	0	0	0.179846	0	0.00616823	0	0.48943	0	0.402436	0.959113
GSM2235736	0.0747947	0	0.0161293	0.0175848	0	0	0	0.0304419	0.102929	0.00209454	0.0402251	0	0	0.469781	0.0118715	0.054242	0	0	0	0.144309	0	0.0355974	0	0.51935	0.857865
GSM2235737	0.14636	0	0.156206	0	0	0.227975	0	0	0	0	0.0339721	0	0.0187072	0.109184	0.0293679	0.0842147	0.0568546	0.0526662	0.0749761	0.0092948	0	0.000222895	0.176	0.0964054	1.02892
GSM2235738	0.0463221	0	0.0754867	0.00103343	0	0.200331	0.209992	0.0990679	0	0.0545862	0.0321312	0.00266676	0.00098932	0.102303	0.0317944	0.0714932	0.0366936	0.00246162	0.0303533	0	0.00229483	0	0.531	0.0364342	1.06421
GSM2235739	0	0	0.0177614	0.000319624	0	0.339209	0	0.0100003	0.045478	0	0.0424881	0	0	0.108856	0.135317	0.120787	0.00353073	0.0387553	0	0.114392	0	0.0231056	0.043	0.171588	1.03277
GSM2235740	0.147154	0	0.0558337	0.11162	0	0.128901	0.0746216	0.041068	0.0182555	0.0393987	0	0.0773055	0	0.073582	0.0516642	0.046057	0	0.0665118	0.041236	0	0	0.0267908	0.16	0.102591	1.04913
GSM2235741	0.0465585	0	0.00834054	0.00129839	0.00827541	0	0.0108141	0.039549	0.109499	0.0450348	0.0623241	0	0	0.40547	0.0632072	0.075991	0.0239051	0.00387002	0	0.0958633	0	0	0.019	0.20606	1.03681
GSM2235742	0.0395908	0	0.0436062	0.100619	0	0.0297131	0.0595498	0.0980982	0	0.0711094	0	0	0	0.171538	0.128197	0.110734	0.0440896	0.00698638	0.0961699	0	0	0	0	0.505603	0.864923
GSM2235743	0.0561581	0	0.00404579	0.14736	0	0.0952892	0.0465392	0.0165885	0.00469157	0	0.00325955	0	0	0.296998	0.0592676	0.191189	0.0182775	0	0.0505974	0.00966994	0	6.86201e-05	0.001	0.351724	0.94593
GSM2235744	0	0	0.266503	0.0590752	0	0.288421	0.00936977	0	0.00903289	0	0.0392556	0	0.0142379	0.0540461	0.010498	0.0787055	0.0196165	0.0190794	0.111173	0.0209862	0	0	0.002	0.316967	0.950275
GSM2235745	0.00829923	1.79998e-05	0.125767	0.306407	0	0	0.11243	0.0288375	0	0.0403327	0	0.0558117	0	0	0.112475	0.127466	0	0	0.0808893	0	0	0.00126816	0.035	0.185118	1.0212
GSM2235746	0.0737412	0	0.201784	0.106892	0	0.250716	0.0284444	0.0578281	0	0.04295	0.00416626	0	0	0.0126577	0.0451876	0.0755045	0	0.00898017	0.0736095	0	0	0.0175378	0.005	0.290848	0.962419
GSM2235747	0	0	0	0.177979	0	0.0667859	0.066856	0.00379417	0	0	0.0545267	0	0	0.284249	0.0539728	0.165234	0.023027	0.0111703	0.0580137	0	0	0.034391	0.052	0.164843	1.03873
GSM2235748	0.0682667	0	0.0268781	0.0629978	0.0117593	0.15058	0.0966133	0.0462267	0	0.0522477	0.0286291	0	0.000574212	0	0.2278	0.101949	0.0865716	0	0	0.0389056	0	0	0	0.496219	0.867703
GSM2235749	0.198235	0	0	0.0124336	0.100513	0.168806	0	0.0848464	0	0	0.0358066	0	0	0.0953389	0.128706	0	0.0266029	0.045007	0	0.0644021	0	0.0393018	0.359	0.061059	1.07948
GSM2235750	0.023638	0	0	0	0	0.25404	0.0115653	0.0186578	0	0	0.0820248	0	0	0.2572	0.0244104	0.150771	0	0.0832493	0	0.0712336	0	0.0232103	0.003	0.30499	0.969117
GSM2235751	0.0195942	0	0.0260197	0.130995	0	0	0.169362	0.0379344	0	0.0289542	0.0569437	0	0.0680165	0.0189476	0.160741	0.203888	0.0412918	0.00328754	0.0171916	0	0	0.0168327	0	0.52315	0.853828
GSM2235752	0.0278253	0	0.0996036	0.179421	0	0.158673	0.108953	0.0391851	0	0.0768836	0.0542047	0	0	0.03465	0.0728893	0.0534081	0.000102877	0.037482	0.0500702	0	0.000909573	0.00573892	0.001	0.370189	0.932484
GSM2235753	0.0244013	0	0.16497	0.141265	0	0.0442139	0.0800158	0.0614835	0	0.0698809	0	0.00465181	0.017818	0.0043656	0.1051	0.111905	0.0547087	0	0.115219	0	0	0	0	0.54591	0.854036
GSM2235754	0.00436675	0	0.0195211	0	0	0.118582	0.000554996	0.00347994	0	0	0.0376789	0	0.0443064	0.394912	0.0180181	0.136105	0	0.0470034	0.132878	0	0	0.0425928	0	0.545547	0.837767
GSM2235755	0.041764	0	0.093331	0.214826	0	0.0762815	0.0346512	0.0250148	0	0.105044	0	0	0	0.0168759	0.0708958	0.0598318	0.0173848	0	0.2441	0	0	0	0	0.515706	0.859143
GSM2235756	0.0916651	0	0.0472006	0.0536467	0	0.120181	0.0164703	0.0621303	0	0.0903538	0	0	0	0.160376	0.121694	0.0924696	0	0.0195053	0.120353	0	0	0.00395447	0	0.550102	0.842862
GSM2235757	0.0310616	0	0.131933	0.0213853	0	0.0806118	0	0.0696491	0	0.039047	0	0.00828331	0	0.118623	0.126266	0.215154	0.0227732	0.00915828	0.0939437	0	0	0.0321108	0.001	0.397201	0.917088
GSM2235758	0.00882302	0.0555758	0.0232046	0	0	0.0575487	0	0.00230992	0.0713957	0.0458008	0	0.0348488	0	0.428878	0.0562111	0.112355	0	0	0.0795699	0	0	0.0234788	0.002	0.339454	0.963062
GSM2235759	0.04595	0	0.024839	0.16478	0	0.085305	0.022008	0.0133841	0.0228649	0.0842036	0	0	0.00313162	0	0.0710941	0.200981	0.023272	0.0380878	0.139296	0.0297074	0	0.0310958	0.002	0.325918	0.949267
GSM2235760	0.065463	0	0.0356249	0.174031	0	0	0.0490213	0.0123667	0.0458742	0.00823569	0.0371062	0	0	0.111354	0.0915627	0.0978361	0.0580356	0	0.193796	0.015157	0	0.00453525	0.075	0.138986	1.02577
GSM2235761	0.0985525	0.0384822	0	0.108379	0	0.0196778	0	0.126663	0.0183872	0.114238	0	0	0.0132548	0.0323292	0.0958887	0.0892267	0	0.0219864	0.222935	0	0	0	0	0.446532	0.893863
GSM2235762	0.0349444	0	0.00623025	0	0	0.133867	0	0	0.0630989	0	0.0252066	0	0	0.320746	0.0451445	0.118449	0.0372141	0	0.14698	0.0256834	0	0.042436	0	0.513834	0.857517
GSM2235763	0.0963724	0	0	0.168646	0	0.16602	0.0149362	0.0681715	0.0361566	0.00354417	0.0278319	0	0	0.143904	0.139827	0.00391268	0.00883725	0.00576713	0.105804	0.0102678	0	0	0	0.575891	0.822623
GSM2235764	0.0264444	0	0.162309	0.19096	0	0	0	0.112838	0	0	0.0131113	0.0340913	0	0	0.0717286	0.0572228	0.00308815	0.134114	0.12678	0	0	0.0673133	0.022	0.200008	0.999335
GSM2235765	0.065307	0	0.116259	0.0435649	0	0.0258624	0.0766015	0.00560054	0.00977216	0.00970687	0.0502655	0	0	0.248924	0.0544046	0.141266	0	0.0256037	0.0339325	0.0929287	0	0	0	0.613313	0.806656
GSM2235766	0.0650579	0	0.127244	0	0	0.152335	0.00841025	0.0523163	0.0286806	0.0140509	0.0302474	0.00248975	0	0.196974	0.0828066	0.0454746	0	0.0720336	0	0.0997938	0	0.0220856	0.098	0.127079	1.03506
GSM2235767	0.0242702	0	0	0.072255	0	0.243998	0	0	0.00428567	0.0305263	0	0.0640382	0.0365586	0	0.0879892	0.128286	0.000875662	0	0.306917	0	0	0	0.004	0.295897	0.970217
GSM2235768	0.0145981	0	0.0555157	0.149544	0	0	0.238577	0.0409769	0	0.0120415	0.0429505	0	0	0.0743974	0.129526	0.134107	0.0225637	0.0212153	0.0308772	0	0	0.0331092	0	0.533469	0.850946
GSM2235769	0.066629	0	0.0245305	0	0	0.112089	0.0029398	0.0671968	0.021884	0.00259671	0	0.0166607	0	0.357605	0.0576907	0.135861	0	0	0	0.120157	0	0.0141601	0.01	0.232951	1.01854
GSM2235770	0.0395595	0	0.026604	0.0462245	0	0.102153	0.0267037	0.00698224	0.027174	0.0507751	0	0.0686986	0	0.0625151	0.0761062	0	0	0	0.393823	0	0	0.0726805	0.001	0.358478	0.942804
GSM2235771	0.0815445	0.0165423	0	0.0305989	0	0.093784	0.0113344	0.0981662	0	0.0498563	0	0.0248339	0	0.0894286	0.117904	0.0489731	0.00423766	0.0123051	0.302491	0	0	0.0180005	0.001	0.347028	0.942834
GSM2235772	0.145917	0.00237467	0	0.0305405	0	0.0801738	0.0470338	0.0953598	0	0.122706	0	0	0	0.0425432	0.159372	0.0972799	0	0.0305265	0.126774	0.00972777	0	0.00967085	0	0.403898	0.91555
GSM2235773	0.0772624	0.0300588	0	0	0	0.0314156	0.0358301	0.14713	0	0.103625	0	0.0271098	0	0.0722479	0.16256	0.0938279	0.0352754	0.0285669	0.153666	0	0	0.00142452	0	0.400773	0.916658
GSM2235774	0.0815152	0	0	0.0157135	0	0.108424	0.0660103	0.0876702	0.0454586	0.0565439	0.0296355	0	0.000370652	0.106298	0.168116	0.093855	0.0377108	0.0140824	0.0885959	0	0	0	0.002	0.33513	0.948484
GSM2235775	0.0262547	0	0.0515187	0.133602	0	0.0605619	0.126057	0.038653	0	0.0151185	0.00663762	0.0124456	0.00858211	0.080198	0.116508	0.0998865	0.00713475	0.012099	0.204742	0	0	0	0	0.408812	0.911879
GSM2235776	0.0371427	0	0.0428643	0.161758	0	0.0330877	0.100528	0.0437821	0	0.0758016	0	0.00296996	0	0.0708013	0.131269	0.109897	0.0189497	0.00204609	0.156952	0	0	0.0121518	0	0.419503	0.906851
GSM2235777	0.0246863	0.00127959	0	0.238027	0	0	0.144777	0.0666723	0	0.0344869	0	0.0520352	0	0.0947798	0.127649	0.0821568	0.01661	0.0036249	0.111599	0	0	0.00161637	0	0.456729	0.888824
GSM2235778	0.0348565	0	0.0487167	0.0304978	0	0.121047	0.0327395	0	0.00722765	0.0180314	0.0188723	0	0	0.333209	0.0637657	0.149609	0	0.00204816	0.0531068	0.0625049	0	0.0237678	0	0.426696	0.907365
GSM2235779	0.0250695	0	0.0142905	0.263143	0	0	0.247377	0.041663	0	0	0.0492411	0	0.0139025	0.041801	0.112252	0.116075	0.000769757	0.0026824	0.0717334	0	0	0	0.001	0.366807	0.933711
GSM2235780	0.0252687	0	0.0433023	0.363219	0	0	0.0427958	0.019289	0	0.0691432	0.00410504	0.00265797	0	0	0.0822755	0.11401	0.060079	0.0378181	0.133939	0	0	0.00209637	0.141	0.108516	1.05462
GSM2235781	0.020819	0	0.133664	0	0	0.202462	0.039548	0.0198017	0	0.0710408	0.027903	0	0	0.167161	0.0493443	0.0424135	0	0.0780752	0.0802703	0.0539778	0	0.0135203	0.014	0.222351	0.990306
GSM2235782	0.0319884	0	0.119224	0.110482	0	0	0.0396692	0.03508	0	0	0.0301208	0	0	0.218346	0.084525	0.104293	0	0.112852	0	0.105229	0	0.00819119	0	0.476327	0.878491
GSM2235783	0.0360977	0	0.122172	0.159084	0	0.114013	0.0113095	0.0360466	0	0.0123443	0	0.00774496	0	0.0972608	0.0782359	0.0349924	0.00262045	0.0162488	0.271829	0	0	0	0	0.556035	0.842547
GSM2235784	0.00559182	0	0.0135633	0.314864	0	0	0.193782	0.0456044	0	0	0.0777768	0	0.00205761	0.0869885	0.101843	0.0796549	0.0170641	0.0264721	0.0272544	0	0	0.00748332	0	0.529554	0.848303
GSM2235785	0	0	0.0910726	0.109812	0	0.068608	0.128728	0.0556453	0	0.0194349	0.137859	0	0	0.0405645	0.114158	0.0475638	0.0216969	0	0.114571	0	0	0.0502855	0	0.547642	0.842766
GSM2235786	0.217417	0.039352	0.0675382	0.131161	0	0.117017	0.00193055	0.100012	0	0.117931	0.00129378	0	0	0.0166676	0.0530186	0.0876966	0	0.0141698	0.0197459	0.0117302	0.0033187	0	0	0.422395	0.906435
GSM2235787	0.0724824	0	0	0	0.0185312	0.211484	0	0.0243977	0.0294573	0.0585905	0.0292767	0	0	0.0143564	0.0984847	0.199664	0	0.0436164	0.178326	0.0213333	0	0	0.002	0.314105	0.955526
GSM2235788	0.0397383	0	0.217201	0.029259	0	0.138947	0.078674	0.0143275	0	0.134546	0	0	0	0.0439233	0.101966	0.0849012	0.00642948	0.0208767	0.0748363	0	0	0.0143741	0	0.569749	0.843848
GSM2235789	0.039084	0	0.00307995	0.23771	0	0	0.114599	0.0985613	0	0.0771177	0	0	0	0.0614114	0.100231	0.129926	0.00956614	0.0311902	0.0975243	0	0	0	0	0.415254	0.909393
GSM2235790	0.135454	0.192833	0.00824227	0.0703682	0	0.186924	0.0256002	0.0325172	0.000231545	0.0203681	0	0.000296132	0	0.0748566	0.0907114	0.0303274	0	0.0501367	0.0714524	0	0	0.00968142	0	0.400386	0.916649
GSM2235791	0.0448073	0	0.0285893	0.0232424	0	0.265314	0.0258053	0.00843211	0	0.0870207	0	0.0026347	0	0	0.132839	0.178187	0.0158705	0.0144092	0.16633	0	0	0.00651888	0	0.43192	0.900994
GSM2235792	0.0152879	0	0.0377711	0.139936	0	0.0195559	0.0382838	0.000186161	0.0202821	0.0302363	0	0.0249168	0.0289007	0.0180824	0.14671	0.204196	0.070049	0.0894813	0.0705222	0	0	0.045602	0.006	0.260678	0.985177
GSM2235793	0.00724442	0	0.217453	0	0	0.211361	0.047272	0	0	0.115063	0	0	0	0.0694715	0.0571309	0.113105	0	0.0179552	0.143943	0	0	0	0	0.402443	0.916677
GSM2235794	0.0125455	0	0.0220577	0.0687523	0	0.174983	0.1115	0.0339014	0	0.072695	0.00525377	0	0	0.0626719	0.114467	0.105058	0.0272685	0.0344319	0.124577	0	0	0.029837	0	0.493535	0.871637
GSM2235795	0.0395713	0	0.00286448	0	0	0.254735	0	0.0109664	0	0	0.051037	0	0.0766622	0.194993	0.0027543	0.135282	0.00509852	0.0645189	0	0.0670616	0	0.0944552	0.001	0.377456	0.929533
GSM2235796	0.0592657	0	0.00746691	0.0709985	0	0.15562	0	0.00950389	0	0.0250645	0.0175502	0	0.0900865	0.0239286	0.042403	0.0408168	0.014043	0.0255023	0.324999	0.0525521	0	0.0401994	0	0.516258	0.857078
GSM2235797	0.040691	0	0	0.16976	0	0	0.111801	0.0462926	0.0174751	0.0439271	0.106802	0	0	0.158972	0.120638	0.0600488	0.0308881	0.0219607	0.0707436	0	0	0	0.001	0.366172	0.93581
GSM2235798	0.0462715	0	0.0601354	0.0374891	0	0.137872	0.00902106	0.0590121	0	0.0241149	0.00919654	0.00217391	0	0.0869312	0.0797939	0.174271	0.00188179	0.0980141	0	0.12663	0	0.0471918	0.002	0.335785	0.946654
GSM2235799	0.0491261	0	0.0936046	0.028927	0	0.215509	0.0154191	0.0411133	0	0	0.0254671	0	0.0184781	0.0409048	0.0720054	0.091606	0.00596282	0.0852371	0.182673	0.0114899	0	0.0224767	0.002	0.319942	0.949066
GSM2235800	0.0634785	0	0	0.27625	0	0.0632127	0.0606259	0.0634526	0	0.0681203	0	0	0	0.0719223	0.121805	0.0710464	0.0026643	0	0.137422	0	0	0	0	0.617319	0.798025
GSM2235801	0.0855033	0.0352238	0.175679	0.0988672	0	0.148804	0	0.0439171	0.0232667	0	0.0442919	0	0.0137592	0.0195796	0.0324025	0.097991	0	0.0454533	0.104801	0.0304603	0	0	0	0.499078	0.876688
GSM2235802	0.0699443	0	0.0455956	0.0559381	0	0.0904595	0.082155	0.0545031	0	0.0725025	0	0.0203715	0	0.0644271	0.105303	0.166674	0	0.106906	0.0383725	0	0	0.0268482	0.003	0.311227	0.956773
GSM2235803	0.0794119	0	0.093094	0.0258982	0	0.234811	0.0838082	0.0404827	0	0.0724921	0.0265496	0	0	0.0467169	0.0711598	0.100781	0.00507634	0.0452183	0.0581226	0	0	0.0163775	0.03	0.190803	1.00241
GSM2235804	0	0.0236062	0	0.110577	0	0.103567	6.6645e-05	0.01385	0.0242002	0.13151	0	0.0809507	0	0.0162315	0.122981	0.166288	0.0249425	0.0159915	0.165238	0	0	0	0.003	0.309413	0.96744
GSM2235805	0.051436	0.0660564	0	0	0	0.210882	0	0.0904695	0.0414537	0.0440656	0.025105	0	0.0154179	0.0374351	0.112657	0.076503	0.00465609	0.0540907	0.114376	0.0553962	0	0	0.011	0.231891	0.99338
GSM2235806	0	0.0837328	0	0.0722897	0	0.0386989	0	0.087862	0.0707411	0.0141393	0.0261765	0.000218804	0	0.155322	0.0245854	0.296044	0	0.110915	0	0.000459173	0.0126992	0.00611593	0.041	0.179148	1.02267
GSM2235807	0.0172051	0	0.0976231	0.0808147	0	0.202976	0	0.039445	0	0.0346673	0	0.0305723	0	0.0582603	0.11166	0.100084	0	0.0399847	0.156693	0	0	0.0300134	0.596	0.0259197	1.07259
GSM2235808	0.0777511	0	0.025396	0.0228364	0	0.111516	0.0960266	0.131921	0	0.0242438	0	0.034428	0	0.0129955	0.157722	0.119052	0.0835401	0.00125976	0.101311	0	0	0	0.002	0.332158	0.947302
GSM2235809	0.0584409	0	0.0496494	0.255698	0	0	0.147226	0.0502802	0	0.0544562	0.0126468	0	0	0.0713558	0.120535	0.0533861	0	0	0.0894468	0	0	0.0368791	0	0.497198	0.868178
GSM2235810	0.0192873	0	0.0778098	0.0228377	0	0.0354994	0.0216786	0.107847	0	0	0.0319823	0.0327775	0	0.21099	0.0811544	0.139048	0	0.108189	6.00102e-05	0.0429165	0	0.0679235	0.023	0.19902	1.01468
GSM2235811	0.062072	0	0.0797098	0.0905963	0	0.143351	0.0730834	0.0245725	0	0.0431718	0	0	0	0.106217	0.0933634	0.112153	0.025201	0	0.10482	0	0	0.0416891	0.003	0.310472	0.953044
GSM2235812	0.016039	0	0.045026	0.10743	0	0.105486	0.0502203	0.0404162	0	0.0121452	0.0662475	0	0	0.217779	0.0845668	0.217522	0.0100763	0	0	0.0270462	0	0	0.068	0.147041	1.04063
GSM2235813	0.154794	0	0.00319947	0	0	0.183782	0.0427884	0.105729	0	0.0674004	0.0406125	0	0	0.125835	0.102495	0.0807525	0	0.0431871	0	0.0493697	5.4217e-05	0	0.005	0.288768	0.969949
GSM2235814	0.161999	0.0259999	0.0225148	0.101906	0	0.134323	0.0189489	0.048993	0	0.101249	0	0	0	0.049043	0.103077	0.103543	0.00553234	0.00766407	0.115207	0	0	0	0	0.573098	0.830202
GSM2235815	0.0361435	0	0.0421946	0	0	0.151135	0.153893	0.0498967	0	0.0772735	0.0246786	0	0	0.075183	0.124374	0.0968846	0.0406391	0.00103205	0.102495	0	0.0241779	0	0.002	0.34039	0.941715
GSM2235816	0.0904258	0	0.109046	0.141883	0	0.0860801	0	0.0403827	0	0.0323512	0	0.0224735	0	0.045895	0.136879	0.039608	0.0118789	0.0219516	0.156414	0	0	0.0647305	0	0.402751	0.914578
GSM2235817	0.0362588	0	0.0466563	0.0130824	0	0.246222	0.0482798	0.0195979	0	0.0743996	0.0336971	0	0	0.0845282	0.0911215	0.181607	0.0504808	0.03788	0.0250349	0	0	0.0111534	0.076	0.137492	1.03067
GSM2235818	0.00939913	0	0.0419127	0.237673	0	0	0.205791	0.0456496	0	0.0155616	0.0189021	0	0	0.00327301	0.114785	0.165301	0.0380242	0.0214689	0.016672	0	0	0.0655862	0	0.470655	0.881922
GSM2235819	0.0210951	0	0.0602886	0	0	0.228287	0	0.023214	0.0217202	0	0.0372629	0	0	0.34227	0.0346924	0.0888896	0	0.030859	0	0.111421	0	0	0	0.446338	0.896527
GSM2235820	0.0772103	0.0616061	0.105219	0.100289	0	0.102351	0.0102951	0.0477989	0	0.0373783	0	0	0	0.0563713	0.0508279	0.0348051	0.0386183	0.0098081	0.264264	0	0	0.00315731	0	0.594342	0.828861
GSM2235821	0.0542744	0	0.0619704	0.304277	0	0	0.152521	0.0539494	0.00254889	0	0.0347112	0	0	0.0445216	0.0678253	0.132695	0.020973	0.036291	0.0334421	0	0	0	0.001	0.352809	0.938179
GSM2235822	0.0207617	0	0.00888902	0	0	0.126768	0.0184961	0.0635441	0	0.00398694	0.0411317	0	0	0.296273	0.0771657	0.141638	0.076845	0.0648003	0	0.052315	0	0.00738605	0.001	0.370753	0.938105
GSM2235823	0.116672	0	0.066178	0.199234	0	0.164788	0	0.0475001	0	0.0142455	0	0	0.00337312	0.0354522	0.0831445	0.0491874	0.0192362	0.00150433	0.199485	0	0	0	0	0.487565	0.873994
GSM2235824	0.142576	0	0.069979	0.193086	0	0.110538	0.0676473	0	0.00558971	0.0234605	0.0422335	0	0	0.00790383	0.0672869	0.0884087	0.00608116	0.0465208	0.125117	0	0	0.00357074	0	0.497805	0.870271
GSM2235825	0.0223809	0	0.0174434	0.0205659	0	0.203368	0.00960608	0.0142303	0	0	0.0115678	0	0.0665629	0.137432	0.0999216	0.141788	0.0018042	0	0.23141	0.0219187	0	0	0.001	0.370616	0.930729
GSM2235826	0.0217185	0	0	0.0110697	0	0	0.0716397	0.0868796	0.0369693	0.0793819	0.0533727	0	0	0.101566	0.192193	0.139949	0	0.088083	0.0298054	0.00948693	0	0.0778849	0.001	0.34808	0.952674
GSM2235827	0.0320719	0	0.0836947	0.125332	0	0.125446	0	0.0476269	0	0.0515611	0	0	0.0175034	0	0.04577	0.0438399	0.0095181	0.0300586	0.386952	0.000625717	0	0	0	0.622517	0.797309
GSM2235828	0.00164471	0	0.00699168	0.17231	0	0	0.105172	0.00507721	0	0.0129604	0	0.0115573	0.0080972	0.298386	0.118627	0.141625	0.0871788	0.0147302	0.00436099	0	0	0.0112811	0	0.556981	0.83039
GSM2235829	0.00165312	0.0680688	0	0.0592497	0	0.171696	0.0649396	0.0654524	0	0.108608	0.0109741	0	0	0.0395339	0.146695	0.198521	0.00967757	0.0265666	0.0283639	0	0	0	0	0.477109	0.878002
GSM2235830	0.0390233	0	0.264041	0	0	0.117622	0	0.0361741	0.0494242	0.0262887	0	0.0735728	0	0.0638568	0.068676	0.0483318	0	0.157591	0	0	0.0173596	0.0380382	0.167	0.0998263	1.03719
GSM2235831	0.10967	0	0.0388124	0.12026	0	0	0	0.0827567	0	0.0302062	0	0.0318085	0	0.115484	0.106296	0.0679001	0	0.0963638	0.160929	0.0113488	0	0.0281652	0.008	0.243535	0.986914
GSM2235837	0.0636975	0.0394622	0	0.0341096	0	0.168464	0.00512213	0.0218075	0	0.0711805	0	0	0	0.0549196	0.0769626	0.266995	0.0143678	0	0.165445	0	0.0174663	0	0.002	0.314503	0.953902
GSM2235838	1.88175e-05	0	0.207757	0.27601	0	0.150409	0.113593	0	0	0	0.0284794	0	0	0.0591305	0.0912034	0.0609249	0	0	0	0.00925261	0	0.00322088	0.146	0.10587	1.04969
GSM2235839	0.16391	0.0109231	0.134263	0.163522	0	0.00483305	0	0.0715399	0.022508	0.0353876	0	0	0	0.0801652	0.182197	0.0701287	0	0.00764189	0.0417863	0	0	0.011194	0.126	0.114316	1.05051
GSM2235840	0.00184114	0	0	0	0	0.333309	0.08262	0.0303882	0	0.00832754	0.0571961	0	0	0.283814	0.0554632	0.0711335	0	0.021521	0	0.0259636	0	0.0284231	0.256	0.0758334	1.08022
GSM2235841	0.0294812	0	0.0801053	0.00791121	0	0.226001	0.00163419	0.0061222	0	0.0019497	0	0.015497	0	0	0.0571477	0.209826	0.0218647	0.00818224	0.258601	0	0.000784697	0.0748925	0	0.506248	0.867721
GSM2235842	0.0712552	0	0.116227	0.0678005	0	0.0590411	0	0.0731722	0	0.0446761	0	0.0133673	0	0.0431012	0.117249	0.174441	0.0179494	0.0520583	0	0.110702	0	0.0389594	0.037	0.183252	1.01156
GSM2235843	0.1029	0	0	0.0273066	0	0.105782	0.0307498	0.0389688	0	0.0499495	0	0	0.00771533	0.087355	0.0850007	0.187967	0.029367	0.00944449	0.237493	0	0	0	0	0.464938	0.88585
GSM2235844	0.0551069	0	0	0.19916	0	0	0.217404	0.0609872	0	0	0.0105894	0.0136801	0	0	0.130668	0.169961	0.00840675	0.0334884	0.0942372	0	0	0.00631121	0.001	0.352353	0.939195
GSM2235845	0.0572061	0	0	0.109356	0	0	0.118695	0.0578728	0	0.138013	0	0	0	0.124515	0.151238	0.163426	0.0208057	0	0.0588709	0	0	0	0.001	0.380835	0.927867
GSM2235846	0.0585609	0	0.094992	0.0199443	0	0.244588	0.0555519	0.0423597	0.000254013	0.0266514	0.0465416	0	0	0.0951724	0.0641749	0.0793555	0.0657039	0.0520219	0.0352042	0.00777114	0	0.0111518	0.016	0.215077	0.991397
GSM2235847	0.00649651	0	0.0519906	0.190255	0	0.0447361	0.176551	0.100196	0	0.0202036	0.0653101	0	0	0.0325308	0.133886	0.0921209	0.0287389	0.000804686	0.0453073	0	0	0.0108725	0	0.538935	0.845004
GSM2235848	0.0515282	0	0.0107159	0.123841	0	0.317784	0	0.00838488	0.00269832	0.0321568	0	0	0.0156544	0	0.0765561	0.185111	0.00762597	0.0139424	0.154002	0	0	0	0	0.464484	0.884894
GSM2235849	0.0880321	0	0.154181	0.117154	0	0.234176	0	0.0397594	0.00172665	0	0.0343049	0	0.00938074	0.0367296	0.0708798	0.0667557	0.0188053	0.0269234	0.0718985	0.0292928	0	0	0	0.419596	0.90736
GSM2235850	0.153218	0	0.167081	0.0953856	0	0.181933	0	0.00766123	0	0	0.0355191	0	0.0148671	0.067156	0.0480054	0.0571185	0.0185666	0.0282432	0.112987	0.0120277	0	0.000231407	0	0.533778	0.861275
GSM2235851	0.043522	0	0.274866	0.079413	0	0.224803	0.02684	0.0299036	0	0	0.0200787	0	0	0.0463607	0.0372288	0.0239392	0.0257198	0.035255	0	0.0634816	0	0.0685884	0.058	0.15784	1.00768
GSM2235852	0.188894	0.148802	0	0.158035	0.0766981	0.109799	0.0551207	0.0532532	0	0.0196257	0.0280756	0	0	0.0172164	0.00838117	0.0390124	0	0.0875816	0	0.0095055	0	0	0	0.554214	0.833622
GSM2235853	0.00290702	0.027768	0.0912235	0.317821	0	0.00742002	0.0594451	0.063018	0.0287851	0	0.0511751	0	0	0.0933514	0.120393	0.0384928	0.000308745	0.0269875	0.0650727	0	0	0.00583026	0	0.538333	0.844833
GSM2235854	0.0056745	0	0.100454	0.0914605	0	0.213875	0.0445658	0.0268065	0	0.0151646	0.0384445	0	0.00598578	0.0256642	0.062625	0.0595374	0.107104	0.00586003	0.185557	0.0112217	0	0	0	0.597866	0.827801
GSM2235855	0.0954696	0.0169069	0.0978699	0.18424	0	0	0.0912561	0.0446957	0	0.134875	0	0	0	0.0461486	0.153322	0.0380569	0.0102435	0.0019788	0.0846186	0	0	0.000318568	0	0.632962	0.792411
GSM2235862	0.00037576	0	0.0379075	0.317642	0	0	0.193993	0.0702822	0	0	0.054916	0	0.00186612	0.0513282	0.0878188	0.134751	0.00475565	0.0171715	0.0199003	0	0.000432881	0.00685957	0	0.471975	0.880694
GSM2235863	0.0162327	0.00312387	0	0.0822847	0	0.143905	0	0.0448962	0.0444184	0.00951362	0	0.0388042	0.0492105	0.0258773	0.0692911	0.189036	0.0830974	0.0683315	0.129663	0	0	0.00231526	0.001	0.362396	0.932304
GSM2235864	0.040565	0	0.118002	0.0732005	0	0.238068	0	0.00501894	0	0.0557962	0	0	0	0.0905452	0.040538	0.0546754	0.0154781	0.0094229	0.241813	0.0168764	0	0	0	0.439984	0.898424
GSM2235865	0.0255007	0	0.0971057	0.0731057	0	0.0776033	0	0.0199295	0.0485778	0.0141632	0.0173126	0	0.0107646	0.169201	0.0756343	0.0854118	0	0.0896781	0.148447	0.00823867	0	0.0393263	0.012	0.229973	0.988588
GSM2235866	0.0262412	0	0	0.117336	0	0.0741129	0.00119979	0	0.0270138	0	0.0321701	0	0.019767	0.136624	0.17446	0.122972	0.0754766	0	0.105495	0	0	0.0871315	0	0.457001	0.88913
GSM2235867	0.0238795	0	0.0115723	0.122852	0	0.023502	0.0425784	0.0801151	0	0.0488423	0.0204473	0.00284789	0	0.0582229	0.138735	0.17568	0.0499945	0.0391114	0.130286	0	0	0.0313332	0	0.509057	0.862719
GSM2235878	0.0271585	0	0.142639	0.0592554	0	0.107829	0.068133	0.0264516	0	0.0767973	0	0	0	0.201142	0.0450572	0.0494267	0.00548035	0.0422349	0.100098	0	0	0.0482972	0.016	0.213716	0.99156
GSM2235879	0.0295363	0	0	0.0367374	0	0.107208	0.0820485	0.0316254	0	0.0559808	0	0.0150608	0.0204416	0.07244	0.0988514	0.142934	0.065174	0.0679559	0.160286	0	0	0.0137211	0	0.430425	0.901866
GSM2235880	0.029291	0.0272745	0.111138	0.146545	0	0.308177	0.012343	0	0	0.0122736	0.0594287	0	0.0226754	0.02115	0.0455321	0.0545423	0.0109212	0.0108259	0.0799935	0.0478884	0	0	0	0.570691	0.830616
GSM2235881	0.0974957	0	0.135491	0.0421399	0	0.171339	0	0	0.00317496	0	0.0341591	0	0.02777	0.0680697	0.0182107	0.0629039	0.0266289	0.0315064	0.230052	0.0105158	0.00390641	0.0366364	0.001	0.393731	0.919444
GSM2235882	0.0878911	0	0.117415	0.143267	0	0.0642468	0	0.0654349	0	0.0721942	0	0.000291947	0	0.00647018	0.0854253	0.0609941	0.0836275	0.00424099	0.208305	0	0	0.000196479	0	0.527204	0.859372
GSM2235883	0.0235656	0.0142144	0.0849256	0.107742	0	0.116234	0.0156288	0.0406125	0	0.00747298	0	0.00619495	0.00708054	0.017906	0.0445869	0.054687	0.0332086	0.00844459	0.417496	0	0	0	0	0.708177	0.745708
GSM2235884	0.0424743	0.0615047	0.0975996	0.148822	0.00900891	0	0.0174356	0.0549667	0.00777144	0.0310503	0	0.00863542	0.013503	0.0262716	0.0635379	0.079791	0.011396	0.041035	0.285197	0	0	0	0	0.56505	0.840595
GSM2235885	0.00448868	0	0.0169409	0.218446	0	0	0.0947849	0.0326158	0	0.101968	0.0151605	0.0270767	0	0.156183	0.111808	0.172577	0.00855878	0	0.0302768	0	0	0.00911432	0	0.530461	0.847723
GSM2235886	0	0	0.0261437	0.0346092	0	0.0849267	0	0.0107049	0	0	0	0.012557	0.0116857	0.431775	0.0164335	0.146358	0.0616687	0.101392	0.0617459	0	0	0	0	0.542203	0.841239
GSM2235887	0.0390653	0	0.0102155	0.0843186	0	0.0864376	0.029455	0	0.00173034	0	0.0412362	0.0209417	0	0.263462	0.201706	0.12158	0.0139907	0	0.047143	0	0	0.038718	0.006	0.256968	1.00725
GSM2235888	0.23283	0	0.178714	0.110759	0	0.219702	0	0.0126282	0.0221539	0	0	0	0	0.0247946	0.0206128	0.0586441	0.0267763	0.011086	0.0538556	0.0177537	0	0.00969065	0.002	0.320655	0.950764
GSM2235889	0.205025	0.00655745	0.0823028	0.125042	0	0	0.0408501	0.15035	0.0431806	0.0304697	0	0.00108911	0	0.161454	0.0591143	0.0319496	0	0.0272333	0	0.0114107	0	0.023971	0.089	0.132207	1.03292
GSM2235899	0.0357076	0.0344156	0.0716029	0.147849	0	0.155913	0	0.0661722	0	0.00742733	0	0	0	0.0987278	0.0793254	0.0203232	0.00583928	0.0248115	0.246014	0.00435167	0	0.0015204	0	0.534378	0.851603
GSM2235900	0.0375727	0.0232859	0.0357328	0.0938114	0	0.0685413	0	0.057063	0	0.0325108	0.0105463	0.0121682	0.0370196	0.0173659	0.116951	0.171412	0.113202	0	0.172818	0	0	0	0	0.574974	0.834753
GSM2235901	0.0690626	0	0.0209173	0	0	0.100813	0.0241461	0.00993775	0.0628703	0	0.0108564	0.000960808	0.00879617	0.329371	0.0897727	0.0524728	0.0064124	0.07035	0	0.13058	0	0.0126805	0.006	0.266701	0.996727
GSM2235902	0.0391103	0	0	0.136229	0	0.206744	0	0	0	0.087739	0	0.0150855	0.0056043	0	0.0614075	0.146881	0.0127286	0.00832077	0.280149	0	0	0	0	0.523202	0.853397
GSM2235903	0.0469092	0	0	0.0146864	0.0182287	0.00782193	0.0649697	0.016328	0.0135872	0.00969988	0.0521463	0	0	0.445926	0.0984019	0.087521	0.00582399	0	0	0.11795	0	0	0	0.508705	0.86528
GSM2235904	0.0298857	0	0.0456651	0.0316014	0	0.0926863	0	0.0275948	0.08607	0	0.050942	0	0	0.303409	0.0579211	0.0710542	0.000511388	0	0.157148	0.0226667	0	0.022844	0.006	0.255543	0.987869
GSM2235905	0.083386	0.0528456	0	0.119932	0	0.176315	0.00841725	0.0243395	0	0.0627086	0	0	0	0.161872	0.0742186	0.141163	0.00467833	0.00689551	0.0832285	0	0	0	0	0.572012	0.829953
GSM2235906	0.00895677	0	0.0505771	0.0182716	0	0.222018	0.0681859	0.0145579	0	0	0.0408885	0	0	0.19713	0.0868632	0.0794785	0.0158899	0.0128975	0.0827023	0.0710018	0	0.0305814	0.03	0.189385	1.01191
GSM2235907	0.0211326	0	0	0.0321099	0	0.0373806	0.097713	0.057191	0	0	0.129277	0.0741911	0	0.161494	0.166356	0.0677879	0.00359994	0.0772444	0.0692757	0	0	0.00524647	0	0.47243	0.883055
GSM2235908	0.107605	0	0.0349551	0.0547627	0.0628132	0.160905	0.0194545	0	0	0.0091385	0.0602727	0	0	0.154753	0.0552769	0.136148	0.0188657	0	0.117512	0.00745757	0	7.96279e-05	0.001	0.387987	0.921276
GSM2235909	0.0342503	0	0.195022	0.197485	0	0.025638	0.0941393	0.0229674	0.00253369	0	0.0406329	0.00176402	0	0.0851573	0.0982404	0.108348	0.0386431	0	0.0546986	0	0	0.000479682	0.005	0.294011	0.958886
GSM2235910	0.00633241	0	0.0400649	0.110756	0	0	0.133768	0.0426765	0	0	0.0787406	0.00621598	0.00173774	0.25755	0.139118	0.122291	0.00498451	0	0.0354562	0.00849675	0	0.011811	0	0.523922	0.851545
GSM2235921	0.234727	0	0.0788052	0.0678476	0	0.0587658	0	0.0868138	0	0	0.0420286	0.0205362	0	0.225095	0.0610846	0	0.00984404	0.00946166	0	0.0922846	0	0.0127064	0.014	0.223744	0.999224
GSM2235922	0.0311044	0	0	0.119637	0	0	0.194773	0.0755189	0	0.0147213	0.0498484	0	0	0.222459	0.131505	0.0651358	0.016172	0	0.0791252	0	0	0	0	0.542844	0.843101
GSM2235923	0.0122066	6.1624e-05	0.0156737	0	0	0.341795	0.0254311	0.0803327	0.0333513	0	0.0811648	0	0	0.193015	0.0765146	0.012968	0	0.0311137	0.0294286	0	0	0.0669434	0.303	0.0693662	1.07606
GSM2235924	0	0.0304858	0.0698779	0.153985	0	0	0.071422	0.0490953	0.102771	0.00955425	0	0.0547417	0	0.158203	0.156232	0.0347271	0	0.0292511	0.06104	0	0	0.0186141	0.127	0.114055	1.05363
GSM2235925	0.221872	0	0.0412885	0.157785	0	0.0968124	0	0.114046	0.0281601	0	0.0115145	0	0	0.128429	0.0256716	0.0327877	0	0.0601826	0	0.0814509	0	0	0.002	0.345602	0.942974
GSM2235926	0.0146295	0	0.053499	0.212706	0	0	0.150543	0.0457784	0	0	0.0137224	0.0132544	0	0.195944	0.108276	0.116291	0.0150574	0.00476146	0.0555382	0	0	0	0	0.584595	0.822825
GSM2235927	0.041982	0	0.113388	0	0	0.187819	0	0.0765345	0.0409473	0	0	0.0662758	0	0.114045	0.0972111	0.117058	0	0.110312	0	0.0136135	0	0.0208139	0.043	0.173649	1.01778
GSM2235928	0	0	0.114749	0.095723	0	0.0747097	0.0362338	0.0121738	0	0.0319149	0	0.012531	0	0.0882581	0.104841	0.183194	0.0777972	0.0594879	0.0720658	0	0	0.036321	0.646	0.0193932	1.07251
GSM2235929	0.0258548	0.0302266	0.0096615	0.136864	0	0.0894242	0.00273836	0.0296055	0	0.0980986	0	0	0	0.0304505	0.0533382	0.239007	0.0349391	0	0.217858	0	0	0.00193358	0	0.485217	0.875543
GSM2235930	0.0270626	0	0.00651392	0.109242	0	0	0	0.0529181	0.0649935	0	0	0.0318345	0	0.253158	0.0473649	0.200942	0	0	0.184825	0	0	0.0211445	0.006	0.263858	0.985835
GSM2235931	0.0375436	0	0.0710554	0.0494259	0	0.312429	0.0418343	0.117903	0.00909704	0.0106489	0.0917143	0	0	0.0151585	0.055744	0.0828824	0	0.0766521	0	0.0177244	0	0.0101868	0	0.454456	0.889967
GSM2235932	0	0.0999144	0	0.166118	0	0	0.0636693	0.130306	0.00281203	0	0	0.132824	0	0.0918936	0.190086	0.0432518	0	0.0262951	0	0.0315356	0	0.0212939	0.041	0.178823	1.05244
GSM2235933	0.0753204	0.0457223	0.0402112	0.0441033	0	0.12865	0.026872	0.0767927	0	0.0567388	0.00573972	0	0.0638524	0.0403139	0.0248574	0.174021	0.0155203	0.00868598	0.172599	0	0	0	0.001	0.365336	0.930463
GSM2235934	0.010035	0	0.0615491	0.176576	0	0	0.184983	0.0296899	0	0	0.0602932	0	0	0.151614	0.135099	0.109905	0.00176626	0	0.0472282	0	0	0.0312609	0	0.599208	0.81418
GSM2235935	0.0368105	0	0.199632	0.0474443	0	0.145647	0.0183397	0.0241929	0	0.139192	0	0	0	0.0179568	0.0563684	0.165167	0.0128702	0	0.136379	0	0	0	0.001	0.362806	0.93158
GSM2235936	0.0472377	0	0.186721	0.0259193	0	0.172104	0	0.0060022	0.00675812	0.0290023	0	0	0.0417956	0.0186027	0.0572419	0.0536001	0.0771653	0	0.202021	0	0.015663	0.0601663	0.015	0.219796	0.984033
GSM2235937	0.0244325	0	0.141058	0	0.00448202	0.310287	0	0	0	0	0.040472	0	0	0.118057	0.0136127	0.0342049	0	0.0414667	0	0.0868154	0	0.185112	0.003	0.307878	0.959999
GSM2235938	0.0892336	0	0.131014	0.0423456	0	0.114764	0.0651897	0.0481493	0	0.0151923	0.0250169	0	0.0116665	0.0805454	0.0709767	0.0774077	0	0.0631274	0.0890399	0	0	0.0763314	0.026	0.195649	0.994197
GSM2235939	0.0304106	0	0.0951947	0.061108	0	0.250891	0.00795083	0	0	0.111052	0	0.0111396	0	0.00702123	0.0755868	0.0818114	0.0340123	0.00971392	0.223359	0	0	0.000748696	0	0.572684	0.83236
GSM2235940	0.00409053	0	0.129581	0.248404	0	0.00440504	0.0914253	0.00414269	0	0.125613	0	0	0	0	0.0674518	0.114652	0.0271988	0.00838577	0.165345	0	0	0.00930454	0	0.620393	0.808232
GSM2235941	0.0189673	0	0	0.110582	0	0	0.200476	0.0763157	0	0.0621057	0.0262068	0	0	0.0352881	0.134261	0.166449	0.022529	0.00865283	0.0932868	0	0	0.0448801	0	0.463685	0.885484
GSM2235942	0.00771282	0	0.169021	0.142458	0	0.202576	0.018809	0.00196378	0.00314581	0	0	0.0222476	0	0.013305	0.0462875	0.110296	0.038003	0.0217296	0.180254	0	0	0.0221909	0.005	0.278638	0.96506
GSM2235943	0.0191762	0	0.0694536	0.266837	0	0	0.162109	0.0313825	0	0.0576151	0.0330704	0	0	0.0858065	0.0604072	0.0728681	0.0273367	0	0.106623	0	0	0.0073145	0	0.556975	0.839626
GSM2235944	0.220125	0.1159	0	0.148502	0.0411893	0.15898	0.00125885	0.0261563	0	0	0.0480857	0	0.0263608	0.00285807	0.00991426	0.089974	0	0.0710809	0.0360095	0.00360511	0	0	0	0.43759	0.899054
GSM2235945	0.0510172	0	0.0255306	0.0200709	0	0.00493612	0	0.0723609	0.0320218	0.0148621	0.00774892	0.00947422	0	0.359862	0.18487	0.146214	0.00734337	0	0.0528021	0	0	0.0108855	0	0.435708	0.909845
GSM2235946	0.0332916	0	0	0.134711	0	0	0.00277592	0.073099	0.0684849	0	0.0152746	0.0130546	0.0210612	0.223258	0.196917	0.0932042	0	0.0647673	0.0455695	0	0	0.0145305	0	0.397592	0.926769
GSM2235947	0.0140571	0	0.058592	0.246931	0	0	0.184839	0.0562631	0	0	0.0817965	0	0.00582871	0.0270558	0.108156	0.135087	0.00734429	0.0142138	0.0396859	0	0	0.0201495	0	0.478727	0.877484
GSM2235948	0.277368	0	0.0610909	0.038421	0	0.156135	0	0.07239	0	0.033097	0.00134278	0	0.00880281	0.0901975	0.0253683	0.0320676	0	0.0448141	0.158905	0	0	0	0	0.421216	0.906378
GSM2235949	0.0457374	0	0.196377	0.0458187	0	0.105877	0.100021	0.0570675	0	0	0.0556032	0	0	0.0822189	0.0765122	0.0268161	0.0328773	0.080488	0.0924656	0	0	0.00212043	0	0.482302	0.884926
GSM2235950	0.0360159	0	0.00199215	0.191232	0	0.104953	0	0.000432329	0	0.0622061	0	0	0.0336151	0	0.0359863	0.0984486	0	0.0049321	0.430186	0	0	0	0	0.502619	0.86409
GSM2235951	0.014868	0	0	0.0843646	0	0.239329	0.00151688	0.0102108	0	0.128394	0	0	0.00519064	0	0.107087	0.207641	0.0514347	0	0.149963	0	0	0	0	0.464989	0.88444
GSM2235952	0.0573234	0	0	0.228926	0	0	0.102066	0.103884	0	0	0.0765394	0.0452993	0	0.0780075	0.163044	0	0.0135201	0.0252344	0.0789561	0	0	0.0271996	0.001	0.375484	0.937062
GSM2235953	0	0.0254585	0.015915	0.0363004	0	0.150035	0	0.0214906	0.0487587	0	0	0.076943	0	0.0362746	0.0502273	0.0621872	0	0.0431807	0.408346	0	0	0.0248829	0.006	0.25491	0.994505
GSM2235954	0.0557069	0	0.102225	0.103269	0	0.0512291	0.185656	0.0491996	0	0.0160746	0.0631533	0	0	0.000748121	0.108216	0.106043	0.0439578	0	0.106138	0	0	0.00838411	0	0.536813	0.85572
GSM2235955	0.0241473	0	0.00547458	0.107511	0	0.0129771	0.0227954	0.0834691	0.0411548	0.0363852	0.00550835	0	0	0.257472	0.0908697	0.0909006	0	0	0.221335	0	0	0	0	0.598785	0.81171
GSM2235956	0	0	0.0260872	0.0162018	0	0.203617	0.0119916	0.0321659	0.0125849	0	0.0734131	0	0	0.189259	0.151947	0.0993527	0.0102764	0	0	0.133749	0	0.0393552	0.007	0.253669	0.998363
GSM2235957	0.0250506	0	0	0.0525849	0	0.018338	0.128483	0.0568949	0	0.0250828	0.0299874	0.0369298	0	0.186445	0.142399	0.139964	0.0467672	0	0.111074	0	0	0	0.001	0.353279	0.941037
GSM2235958	0.0119062	0	0.0118362	0.0595929	0	0.193131	0	0.017369	0.0098483	0.057439	0	0	0.00636579	0.00761305	0.0477855	0.232035	0.00967967	0	0.335399	0	0	0	0.001	0.366367	0.934321
GSM2235959	0.0202362	0	0.132885	0.174044	0	0.000858092	0.138322	0.0824738	0	0.00418434	0.0312986	0.00911682	0	0.0704545	0.140364	0.0956141	0	0.00993416	0.0613954	0	0	0.0288186	0.003	0.299506	0.960372
GSM2235960	0.0451275	0	0	0.00396912	0	0.191691	0.040079	0.0413049	0	0	0.0478942	0.0141383	0	0.207479	0.0802698	0.0750991	0	0	0	0.191442	0	0.0615061	0.016	0.212863	1.01847
GSM2235961	0.0157746	0	0	0	0	0.217258	0	0	0	0.000760294	0.0586465	0	0.00830897	0.116302	0.0265749	0.266095	0.0462444	0.0220228	0.206655	0	0	0.0153573	0.002	0.312548	0.957517
GSM2235962	0	0.0973988	0	0.138713	0	0	0.0574049	0.0200525	0.0207438	0	0.0146222	0.0416944	0	0.089478	0.218887	0.0972297	0.0234145	0.0355149	0.131001	0	0	0.013846	0	0.510315	0.859309
GSM2235963	0.0716385	0	0	0	0	0.374873	0.0238355	0.0652083	0.0155963	0	0	0	0	0.153762	0.0576352	0	0.0449092	0.0167484	0	0.134986	0	0.0408079	0.087	0.133477	1.04518
GSM2235964	0.0639558	0	0.0397304	0.217207	0	0.0307497	0.0708567	0.0638291	0	0.0377836	0.0236244	0	0	0.0468191	0.156699	0.0763877	0.0627844	0	0.109573	0	0	0	0	0.552279	0.839001
GSM2235965	0	0.0178118	0.056737	0.477009	0	0	0.0879002	0.0611993	0.0394489	0	0	0.0295328	0.0590771	0.0526271	0.0324291	0.076224	0	0	0.00852199	0	0.0014819	0	0.005	0.282383	0.988462
GSM2235966	0.00472745	0.00801184	0.367346	0.132207	0	0.172704	0.0193685	0	0	0.0211147	0.0629667	0	0.0137738	0	0.0389614	0.0675138	0.0214301	0.00583916	0.0409452	0.02309	0	0	0	0.461541	0.893609
GSM2235967	0.0736435	0	0.0780854	0.0333235	0	0.123203	0.136397	0.0573676	0.0275959	0	0.0688421	0.00727868	0	0.345055	0	0.0302138	0	0	0.0189953	0	0	0	0.079	0.13656	1.04398
GSM2235968	0	0.0610688	0	0	0	0.299449	0	0.045031	0.0644953	0.0109388	0.0152393	0.026727	0.0142042	0	0.0742706	0.24588	0.0996417	0	0	0.0263963	0.0166588	0	0.114	0.118545	1.04162
GSM2235969	0.0366242	0	0	0.177324	0	0	0.198254	0.133416	0	0	0.0390271	0.0294766	0.00794629	0.077364	0.126328	0.0837388	0.0173986	0	0.0731016	0	0	0	0.001	0.377572	0.928528
GSM2235970	0.152134	0	0.00962767	0.174144	0	0.150816	0.00937416	0.0504425	0.0143741	0.0184981	0	0.0401827	0.0162595	0.0695944	0.072754	0.115116	0.0201113	0.0208576	0.0657139	0	0	0	0	0.47259	0.880877
GSM2235971	0.0709272	0	0.110567	0.259108	0	0.15935	0	0.123309	0.040107	0	0	0.0137705	0.00173325	0.0465628	0.0616487	0.0705054	0	0.0193269	0	0.0170143	0.00606929	0	0	0.435687	0.900203
GSM2235972	0.019554	0	0.00900952	0.349272	0	0	0.212521	0.0347008	0	0	0	0.0488152	0.0259304	0.0428986	0.0804093	0.108306	0	0.00932848	0.0592556	0	0	0	0.019	0.205532	1.01649
GSM2235973	0	0	0	0.00558569	0	0.240293	0	0.144489	0.0146808	0.0170739	0.0364978	0.00318564	0	0.0423552	0.00577859	0.20193	0.0423121	0.115144	0	0.0991045	0	0.0315703	0.303	0.0695073	1.06412
GSM2235974	0.0596942	0	0.14307	0.296977	0	0	0.0342249	0.0267754	0.0949638	0	0.0258862	0	0	0.160099	0.0517845	0.0439371	0	0	0	0.0548068	0	0.00778158	0.34	0.0637165	1.06359
GSM2235975	0.0161174	0	0.0543963	0.354894	0	0	0.179192	0.0851388	0.00764965	0	0	0.0279183	0.0144987	0.0670552	0.0766879	0.0355137	0.00831081	0	0.0718399	0	0.000787518	0	0	0.5197	0.854686
GSM2235976	0	0	0.0420659	0.378851	0	0	0.278601	0.10581	0	0	0.0237591	0.0179435	0	0.00423545	0.0409986	0.0647103	0.00570166	0	0.0355418	0	0	0.00178176	0	0.510204	0.859463
GSM2235977	0.0695109	0	0.0390786	0	0	0.234212	0	0.0639927	0.116117	0.0889594	0	0.0451627	0.0684022	0.0834834	0.0750204	0.0308102	0	0.0200993	0.0614947	0	0.00365612	0	0.075	0.139272	1.03526
GSM2235978	0.0367213	0	0.0749894	0.305882	0	0	0.0861809	0.0324571	0	0.0962715	0	0.0247158	0	0.0303676	0.0651479	0.105061	0.0173244	0.00452968	0.120351	0	0	0	0	0.569986	0.828545
GSM2235979	0.0228881	0	0.150381	0	0	0.249306	0	0.0133419	0.0247521	0.0255962	0.0240384	0	0	0.102432	0.0412551	0.116143	0.0766537	0.00232394	0.142423	0	0	0.00846549	0.002	0.335107	0.942634
GSM2235980	0.0195139	0	0.0520321	0.0291782	0	0	0.0405368	0.0291455	0	0.263876	0.0777829	0.0916208	0	0.00447554	0.0653098	0.0551894	0	0.0324431	0.102311	0	0	0.136585	0	0.596517	0.802998
GSM2235981	0.0346667	0	0.0607314	0.175092	0	0	0.139008	0.073537	0	0.036176	0.0152638	0	0	0.0946877	0.120393	0.163374	0.0331418	0.0124462	0.0414824	0	0	0	0	0.471968	0.882006
GSM2235982	0.000928794	0	0.0197542	0.0871314	0	0.0392121	0.0304319	0.0271593	0.00492543	0.00435302	0.0150733	0.0462933	0	0.081905	0.113766	0.260501	0.100829	0.0361527	0.0843025	0	0	0.0472801	0	0.407965	0.913362
GSM2235983	0.038691	0	0.132692	0.236474	0	0	0.0849981	0.0549394	0	0.00794221	0.0412912	0	0.0226039	0.110349	0.130887	0.05206	0.0334889	0.00782269	0.0457612	0	0	0	0	0.703498	0.763546
GSM2235984	0.0611627	0	0.0654499	0.107966	0	0.141378	0.0313304	0.000232764	0	0.0178102	0	0.0151343	0.0167598	0.0507826	0.0702618	0.0605185	0.053985	0.0109724	0.296007	0	0	0.000248174	0	0.539576	0.850926
GSM2235985	0.0950586	0	0.0339431	0.0723911	0	0.0523669	0.043314	0.0220751	0.00148572	0	0	0.0112433	0	0.152463	0.0686126	0.120238	0.0655244	0	0.0048705	0.0481789	0	0.208235	0	0.446981	0.894551
GSM2235986	0.0586776	0	0.0861206	0.0685369	0	0.224037	0	0.00528286	0	0.0602973	0	0.0310837	0	0	0.075023	0.10013	0.0567983	0	0.223589	0	0	0.0104237	0.001	0.355024	0.935671
GSM2235987	0.00911156	0	0.0369698	0.229091	0	0	0.119526	0.0276827	0	0	0.069256	0	0	0.00162188	0.082349	0.16092	0.0432095	0.0610466	0.144141	0	0	0.0150751	0	0.528186	0.855294
GSM2235988	0.00983215	0	0.287198	0.0504053	0	0.321916	0.040522	0.00554893	0	0	0.026517	0.00881314	0	0.00219266	0.0438981	0.0398514	0.0306045	0.0215905	0.0960939	0	0	0.015016	0.005	0.276452	0.965889
GSM2235991	0.0324337	0	0.0911754	0	0	0.157211	0	0.0458398	0.0248378	0.0317336	0	0.0304631	0	0.162297	0.111905	0.162015	0.00926915	0.00341849	0.13674	0	0	0.000661559	0	0.523497	0.857746
GSM2235992	0	0.0179966	0.354402	0.166647	0	0.0896411	0	0	0	0	0.0690209	0	0	0.0164584	0.0207306	0.114155	0	0.0565324	0.0691277	0.00132427	0	0.0239635	0.002	0.324921	0.946321
GSM2235993	0.016901	0	0.108291	0.253657	0	0.000990435	0.145558	0.0583563	0	0.0228194	0.0138931	0.00300679	0	0.0495951	0.133425	0.0559738	0.02962	0	0.107913	0	0	0	0	0.680507	0.773184
GSM2235994	0.0460006	0	0.276654	0.00622671	0.00228766	0.0269552	0	0.0585971	0	0.0273445	0	0.117338	0	0	0.024954	0.226311	0	0	0.126022	0	0	0.0613095	0.712	0.01127	1.0611
GSM2235995	0.020491	0	0.027102	0.113176	0	0.0195296	0.0745598	0.0948956	0.00927102	0.0150993	0.0174357	0.0184464	0	0.119591	0.0997758	0.102432	0	0.088161	0.140677	0	0	0.039356	0.015	0.218092	0.996328
GSM2235996	0	0.0110195	0.0399806	0.0417807	0.0560245	0.021877	0.160658	0	0	0	0.105226	0	0	0.123183	0.0625118	0.0100136	0	0.120788	0	0.124694	0	0.122244	0.001	0.359852	0.938883
GSM2235997	0.0149106	0	0	0.0693713	0.0341303	0.0326949	0.128156	0.0427472	0	0	0.0901797	0	0	0.236783	0.0407213	0.0189079	0	0.0102257	0	0.272138	0	0.00903474	0.009	0.240849	1.02057
GSM2235998	0.0229965	0	0	0.114787	0	0.108541	0.152179	0.0924611	0	0	0.0802886	0.0196787	0	0.0379384	0.123237	0.111377	0.048722	0.00174525	0.056659	0	0	0.0293894	0.005	0.283482	0.972716
GSM2235999	0.0679142	0	0.0827221	0	0.0113132	0.0764708	0.10343	0.105025	0	0.0364894	0.0432671	0.0241691	0	0.121204	0.104095	0.0645229	0.0051547	0.0455714	0.0791368	0	0	0.0295136	0.005	0.27905	0.966922
GSM2236000	0.0285186	0	0.132127	0.0581489	0	0	0.00235117	0.0614762	0.0661561	0	0.0301984	0	0	0.474074	0.0521615	0.0790477	0	0.0051709	0	0.0088449	0	0.00172437	0.008	0.244586	1.01894
GSM2236001	0.0299194	0	0	0.111046	0	0.233102	0	0.0145341	0	0.0705238	0	0	0.0050625	0	0.0514581	0.261404	0.0324952	0.0447294	0.145726	0	0	0	0.001	0.390798	0.920551
GSM2236002	0.0271511	0	0	0.030815	0	0.221556	0	0.0737813	0	0	0.0488993	0	0	0.346872	0.0756687	0.0751087	0	0.0237275	0	0.0764201	0	0	0.034	0.185987	1.03818
GSM2236003	0	0.0566856	0.0360107	0.107128	0	0.136597	0	0.0204942	0.067609	0.0622209	0	0.101083	0	0	0.0403098	0.250638	0.0164604	0.0088531	0.0753528	0	0	0.0205578	0.028	0.19316	1.01406
GSM2236004	0.0503584	0	0	0.0385728	0	0.139884	0	0.0642542	0.022341	0.0829584	0	0.0436797	0	0.0821329	0.187522	0.146237	0.0415596	0.0527919	0.0477091	0	0	0	0.001	0.361942	0.942322
GSM2236005	0.050953	0	0.0286545	0	0	0.0697715	0.076052	0.0781738	0.0668777	0	0.0947562	0	0	0.324735	0.141158	0.0472911	0	0.0112126	0.0100109	0.000354192	0	0	0.003	0.305305	0.972097
GSM2236006	0	0.0486681	0.0287247	0.0208874	0	0.209464	0.0501559	0.0860682	0.0231465	0	0.0632711	0	0	0.191107	0.100323	0.145922	0	0.000774123	0	0.0207662	0	0.0107223	0.002	0.326105	0.952951
GSM2236007	0.0421279	0	0.00360094	0.0507532	0	0.055946	0.117816	0.0519114	0	0.000886465	0	0.0406931	0	0	0.0977405	0.281961	0.0232529	0.0941905	0.0924343	0	0	0.0466856	0	0.479442	0.878095
GSM2236008	0.0465779	0	0	0.153908	0	0.200166	0	0.00296216	0	0.167454	0	0	0	0	0.134227	0.192042	0.0141954	0.027296	0.0611723	0	0	0	0	0.497785	0.866701
GSM2236009	0.063955	0	0	0.123628	0	0.0707968	0	0.149301	0.0541924	0.0529617	0.0247421	0	0.0135279	0.0380643	0.132948	0.18144	0	0.0218655	0	0.072576	0	0	0.015	0.217885	1.0081
GSM2236010	0.0499618	0	0.0305138	0.066862	0	0.186595	0	0.0659105	0	0.0785559	0	0	0	0.0209046	0.0302895	0.0687706	0.00368418	0	0.397952	0	0	0	0	0.565435	0.828136
GSM2236011	0.0352146	0	0.0223944	0.247336	0	0	0.126704	0.110253	0	0	0	0.0378963	0	0.0901703	0.0783275	0.0565523	0.00720361	0.0084531	0.179494	0	0	0	0.001	0.384722	0.923715
GSM2236012	0.0254722	0	0.0327241	0.0866827	0	0.0587235	0.0533783	0.0345475	0	0.0434509	0	0	0	0.0140736	0.153328	0.120603	0.0345895	0.157769	0.11814	0	0	0.0665175	0.008	0.243298	0.996512
GSM2236013	0.0290481	0	0.00904866	0	0	0.179998	0.0174381	0.0664961	0	0.0380201	0.00635162	0	0	0.244741	0.0933603	0.114933	0.0416216	0.0646866	0	0.093056	0	0.00120025	0.003	0.309621	0.966429
GSM2236014	0.00586646	0	0.0126615	0.326422	0	0	0.297867	0.0478587	0	0	0.0644644	0	0	0.0422183	0.0861491	0.0532278	0.00221884	0	0.00217263	0	0	0.0588725	0.086	0.134107	1.05879
GSM2236015	0.186474	0.0203931	0.0146517	0.092523	0	0.13193	0.00873665	0.0665767	0	0.170106	0	0.0101614	0	0.0431529	0.0615522	0.069982	0	0.0297399	0.0895537	0	0	0.0044678	0	0.410567	0.912334
GSM2236016	0.0131219	0.00231651	0.0834958	0.193543	0	0	0.0377337	0.0798826	0	0.0652916	0	0.0315361	0	0.100683	0.153225	0.099453	0	0.0288761	0.085819	0	0	0.0250229	0.024	0.197781	1.01396
GSM2236017	0.0358955	0	0.109019	0.0995711	0	0.218989	0.0120514	0.0530454	0	0.0504704	0	0.0322666	0.00552748	0	0.086696	0.177248	0.0243712	0.0038192	0	0.0709631	0	0.0200658	0.053	0.16183	1.02112
GSM2236018	0.108798	0	0.0760541	0.0594084	0	0.422786	0.0248974	0	0	0.0197745	0.0784633	0	0	0.00962678	0.0494142	0.0575696	0.000808262	0.00697063	0	0.0586664	0.0156495	0.0111127	0.015	0.216561	1.00987
GSM2236019	0.0530025	0	0.131634	0	0	0.208057	0.0711002	0	0	0.0457601	0.0207141	0	0	0.209939	0.128992	0.00916808	0.0093856	0	0	0.0595488	0.038362	0.0143355	0.107	0.123544	1.0388
GSM2236020	0.0128631	0	0.15642	0.0793361	0	0	0.10575	0.0755551	0	0.0827848	0	0.0122787	0	0.0356075	0.160976	0.0634872	0.0171971	0.107516	0.0689204	0	0	0.0213074	0.006	0.274016	0.976113
GSM2236021	0.0201472	0.0292602	0.0235386	0.105676	0	0.154158	0.0295636	0.0635785	0	0.1108	0	0	0	0	0.0940425	0.206892	0.00591615	0	0.143463	0	0	0.0129639	0.003	0.305094	0.959762
GSM2236022	0.0740842	0	0.0571174	0.04318	0	0.0479631	0.0665278	0.0979534	0	0.0960415	0	0	0	0.0930046	0.0439347	0.111626	0	0.1297	0.120634	0	0	0.018234	0.052	0.164677	1.01044
GSM2236023	0.0601792	0.00374716	0.0427892	0.0987653	0	0.146891	0.109099	0.0321599	0	0.00961733	0.0434962	0	0	0.0943735	0.166883	0.0770196	0.0653317	0.0239561	0	0.0245179	0	0.00117341	0	0.497729	0.867137
GSM2236024	0.231714	0.145943	0	0.0523353	0.0599763	0.128864	0.00687258	0.0303604	0	0.1569	0	0	0	0.046085	0.0537857	0.0155108	0	0.0416078	0.0130356	0.0170099	0	0	0	0.446645	0.8956
GSM2236025	0.182168	0.129544	0.0543942	0.136397	0	0.148797	0.0137506	0.0597862	0	0.0636165	0	0	0	0.066824	0.0183584	0.044476	0.005986	0.0547034	0.0114339	0.0097651	0	0	0	0.474758	0.879506
GSM2236026	0.0385944	0	0.0369325	0	0	0.209348	0	0.0130319	0.0135448	0.0957888	0	0.015025	0	0.0432821	0.0286222	0.148477	0	0.026172	0.331181	0	0	0	0	0.405364	0.914527
GSM2236027	0.0414722	0	0.0423932	0.0893638	0	0.0353192	0.010933	0.0340802	0	0.00417864	0	0.0726294	0.0406684	0.135308	0.0493797	0.151403	0.000118046	0.0126115	0.197903	0	0	0.0822377	0.009	0.237655	0.988761
GSM2236028	0.00575702	0	0.0373458	0.0723559	0	0.10524	0.194325	0	0	0.0337197	0.0152255	0	0	0.111068	0.116075	0.122506	0	0.108126	0.0193742	0	0.00749586	0.051387	0.002	0.320916	0.95483
GSM2236029	0.174233	0.0267441	0	0.24554	0	0	0.0417254	0.10054	0.0518583	0.0651955	0	0	0	0.100953	0.130375	0.0251746	0.00932941	0	0.0283321	0	0	0	0	0.575534	0.821122
GSM2236030	0.0529506	0	0.0188431	0.0721691	0	0.0948536	0.0341132	0.00698105	0.0248566	0	0.0275281	0.00987217	0	0.336104	0.103265	0.119752	0.0223369	0	0.0443246	0	0	0.0320505	0.005	0.27939	0.986137
GSM2236031	0.0835762	0.0684442	0.0451389	0.131646	0	0.0817864	0.0248615	0.0325584	0	0	0.0202989	0	0.0280723	0.0178221	0.0520965	0.205454	0.00867631	0.0601986	0.137868	0	0	0.0015019	0.001	0.356806	0.933694
GSM2236032	0.0430888	0	0.0630936	0.203996	0	0	0.186918	0.0705231	0	0	0.0174396	0.0687278	0	0.00468047	0.138765	0.0589059	0.0277508	0.0597858	0.0376756	0	0	0.0186492	0	0.477685	0.877651
GSM2236033	0.0807211	0	0.0154804	0.0762716	0	0.109362	0	0.0478224	0.0523746	0	0.0597609	0	0	0.300725	0.054879	0.155682	0	0	0.0251405	0.0212722	0	0.000507783	0.003	0.300202	0.970914
GSM2236034	0.0442634	0.0797752	0.0539015	0.125764	0	0.0100189	0.125902	0.0925209	0.00580441	0.0696911	0.0176728	0	0	0.137518	0.144481	0.047664	0.00786642	0.00978698	0.0273691	0	0	0	0	0.461614	0.886293
GSM2236036	0.0556527	0	0.0890114	0.0291762	0	0.3159	0.00393516	0.00332584	0	0	0.0257436	0.000576357	0.0115533	0	0.0519727	0.0735229	0.0512294	0.0859501	0.161307	0.0411428	0	0	0.002	0.341368	0.941266
GSM2236037	0.0137467	0	0	0.0194413	0	0.142388	0	0.0236899	0.0402723	0.0201508	0.00858583	0	0	0.3006	0.0387154	0.173045	0.0543026	0.0184905	0.146572	0	0	0	0	0.617824	0.796264
GSM2236038	0.0818474	0	0.113123	0.219555	0	0.121172	0.0151204	0.00812602	0	0.0804338	0	0.0118364	0.00887495	0.00726565	0.0622178	0.0966014	0.0219701	0.0125563	0.1393	0	0	0	0	0.439522	0.897592
GSM2236039	0.0446038	0	0.05982	0.0437253	0	0.167531	0.00111172	0.0985616	0.080081	0	0.0880221	0	0	0.181601	0.066735	0	0.0637836	0.0178638	0	0.0865596	0	0	0.015	0.219185	0.999666
GSM2236040	0.0139769	0	0.0387761	0.0575784	0	0.21973	0.0599266	0.0237634	0	0.0707385	0	0.0263774	0	0.0188158	0.0503797	0.029194	0	0.0498336	0.163533	0	0	0.177376	0.025	0.196284	1.01221
GSM2236041	0.0253182	0.0146887	0.035049	0.105631	0	0.116634	0.0315238	0.0372982	0	0.0446717	0	0	0.000882394	0.0228249	0.0468992	0.100296	0.0424799	0.0349283	0.33549	0	0	0.00538504	0	0.677207	0.77459
GSM2236042	0.0958791	0	0.112059	0.192597	0	0.0997425	0.0339458	0.0370298	0	0.00423261	0.0178487	0	0	0.148122	0.0984394	0.043373	0.0114578	0	0.105273	0	0	0	0.006	0.262673	0.975083
GSM2236043	0.0649254	0	0.0857003	0.0874249	0	0.215333	0.0248239	0	0.000849496	0.00940838	0.0312112	0	0	0.117819	0.0695637	0.0924258	0.0627123	0.0393222	0.09413	0	0	0.00435009	0.001	0.391143	0.919644
GSM2236044	0.0776558	0	0.114145	0.0669118	0	0.189403	0.0833856	0.0756474	0	0	0.0323344	0	0	0.105582	0.0690788	0.0754436	0	0.0785715	0	0.0273919	0	0.00444894	0.472	0.0442057	1.06085
GSM2236045	0.0434482	0	0.0478269	0.216627	0	0	0.0184767	0.033142	0.0208754	0.118766	0	0	0	0.0361493	0.141717	0.0733091	0.0152497	0.0704504	0.163962	0	0	0	0	0.448654	0.893192
GSM2236046	0.0148182	0.00427499	0.12274	0.118002	0	0.145979	0.0140552	0.0749403	0.0203695	0	0	0.0436809	0	0.0188299	0.090736	0.128322	0.0169904	0.0239562	0.13925	0	0	0.0230553	0.006	0.264211	0.97249
GSM2236047	0.00488392	0.315027	0.0433866	0.0338091	0	0.0764408	0	0.0661117	0.0171103	0.0636754	0	0.0161181	0	0.167268	0.0114022	0.074713	0	0.00332617	0	0.106727	0	0	0.001	0.377123	0.927676
GSM2236048	0.012985	0	0.0210353	0.126313	0	0.0692309	0.119644	0.0647954	0	0.0183085	0	0	0	0.0306463	0.124656	0.179118	0.0342692	0.0489878	0.149253	0	0	0.000758119	0	0.415847	0.908538
GSM2236049	0.191012	0.259773	0.0277743	0.0384201	0	0.115549	0.0329116	0.0784727	0	0.093905	0	0	0	0.0556597	0.00893144	0.0666334	0	0.021689	0	0.00926902	0	0	0	0.473818	0.879991
GSM2236050	0.0530282	0	0	0	0	0.280163	0.0197483	0.0995702	0.032977	0.0938524	0	0.011565	0	0.0789413	0.0370633	0.162148	0.0471233	0.0370318	0	0.0160232	0.0307647	0	0.112	0.119769	1.04392
GSM2236051	0.0406607	0.183724	0	0.235086	0	0.0450337	0.037773	0.0158795	0.0122356	0.0671734	0	0.00662209	0	0	0.0405146	0.171171	0.0108509	0	0.102329	0	0.0186248	0.012322	0.013	0.22482	0.994767
GSM2236052	0	0.000352374	0	0.0411975	0	0.188147	0.0774846	0.0288613	0.0379584	0.00769973	0	0.0380521	0	0.180315	0.113377	0.110696	0	0	0.14629	0	0	0.0295697	0.399	0.054515	1.07209
GSM2236053	0.0530655	0	0.0247156	0.0296213	0	0.216848	0	0.0478771	0.0492989	0.0359935	0	0	0	0	0.0333882	0.332911	0.0479649	0.0501868	0.0483719	0.0115767	0	0.0181811	0.042	0.174861	1.01422
GSM2236054	0.00985373	0	0.0263798	0.000497588	0	0.216819	0	0.0414207	0.0655211	0.00108265	0	0.0128961	0	0.0800373	0.0402277	0.255088	0.076345	0.0198464	0.15037	0	0.00361437	0	0	0.454312	0.891287
GSM2236055	0.0622802	0	0.0266778	0.0727186	0	0.120848	0.113288	0.0518366	0.0370331	0.0592096	0.0104491	0	0	0	0.07946	0.233688	0.0521278	0	0.0497957	0	0	0.0305874	0.157	0.10312	1.03795
GSM2236056	0.121104	0	0	0.0705391	0	0.370435	0	0.00182661	0.058337	0	0.0379776	0	0	0.00697385	0.0333507	0.125083	0	0.0862566	0.0410712	0.0351111	0	0.0119346	0.143	0.107127	1.05501
GSM2236057	0.0882057	0.0903529	0	0.0374367	0	0.074774	0.0135692	0.0537325	0.0265382	0.0938232	0	0	0	0.0115203	0.112021	0.124667	0	0.0126118	0.260748	0	0	0	0	0.497776	0.868585
GSM2236058	0.0990536	0	0	0	0	0.210823	0	0.0851485	0.0439467	0.0694976	0.00879066	0	0	0.041401	0.151937	0.0601089	0.02381	0.0628702	0.142613	0	0	0	0.001	0.362444	0.936271
GSM2236059	0.0285546	0	0.041629	0.0475684	0	0.178308	0	0	0.00214834	0	0	0.0589746	0	0.290035	0.0617818	0.117914	0	0.0511179	0	0.0993268	0	0.0226411	0.002	0.339677	0.95458
GSM2236060	0.0553361	0	0.0507555	0	0	0.0874916	0.0740303	0.0518305	0	0.0962007	0.0262205	0	0.060284	0.053116	0.030096	0.0962874	0	0.117422	0.0235012	0.0372226	0	0.140206	0.002	0.319803	0.9519
GSM2236061	0.0293872	0	0.0977109	0.0448761	0	0.142791	0.0366588	0.0191645	0.00460594	0.0765617	0	0	0.0104139	0.0710547	0.0512203	0.147352	0.122682	0	0.105224	0	0.0400115	0.000286222	0	0.535265	0.860778
GSM2236062	0.0566098	0	0.011562	0.0372445	0	0.128756	0.0930147	0.0546186	0	0.0112625	0.0429602	0	0	0.121135	0.10801	0.22107	0.007632	0	0.0767083	0	0	0.0294156	0.006	0.260479	0.978435
GSM2236063	0.0187965	0	0.0106545	0	0	0.218461	0.11371	0.0354061	0	0.0241544	0.0607896	0	0.0131538	0.126916	0.067601	0.106203	0.0265139	0.063224	0.114416	0	0	0	0.006	0.265863	0.973669
GSM2236064	0	0.000115762	0.0169421	0.226231	0	0.00979466	0.174284	0	0	0.0340482	0.0238454	0	0	0.191131	0.0906574	0.112183	0.0267066	0.0222108	0.0644151	0	0	0.00743471	0.006	0.263016	0.982446
GSM2236065	0.0960435	0	0.0180178	0.0859156	0	0.152566	0.0681321	0.0702173	0	0.0534003	0.0223158	0	0	0.0346866	0.142049	0.233978	0	0	0.0226782	0	0	0	0.015	0.219415	1.00306
GSM2236066	0.140887	0.130851	0.142983	0.0576667	0	0.220343	0.0149596	0	0	0.0652466	0.00221508	0	0	0.00243154	0.0361848	0.11183	0	0.00116783	0	0.048996	0.0242391	0	0.142	0.107968	1.03877
GSM2236067	0.0222074	0.000321091	0.0239123	0.192334	0	0.104995	0.143539	0.0316341	0	0.0069693	0	0	0	0.0501537	0.14229	0.114862	0.0204609	0.056308	0.0887049	0	0	0.00130826	0.006	0.269179	0.979143
GSM2236068	0.105118	0.0728271	0.0389168	0.145422	0	0.195111	0.015683	0.0204352	0	0.0861483	0	0	0	0	0.0576891	0.173528	0	0.0090687	0.0800528	0	0	0	0.001	0.38106	0.92532
GSM2236069	0.0544336	0	0.153405	0.090656	0	0.18875	0	0.0196418	0.104531	0.000910298	0	0.0149926	0	0.0409837	0.0509209	0.130023	0.0026638	0	0	0.0881639	0.0304218	0.0295017	0.87	-0.0139459	1.07892
GSM2236070	0.000664749	0	0.018854	0.250339	0	0	0.256678	0.0630989	0	0.023434	0.0698959	0	0	0.0243616	0.10676	0.126827	0	0	0.0590864	0	0	0	0.001	0.367044	0.93611
GSM2236071	0.0302137	0	0.0368133	0.165916	0	0.0716086	0.133741	0.102762	0	0.0477191	0	0	0	0.0603741	0.11287	0.108975	0.000597675	0.0320072	0.0964026	0	0	0	0	0.433058	0.900445
GSM2236072	0.024334	0	0	0.183424	0	0	0.140799	0.0880654	0	0.0830477	0	0	0	0.0593321	0.11565	0.140347	0.0148621	0	0.126483	0	0	0.0236556	0	0.401677	0.915522
GSM2236073	0.0251043	0	0.0253261	0.0119238	0	0.217747	0.0324648	0.0650039	0.023517	0.0478173	0	0.031283	0	0.199892	0.0685678	0.117549	0.0418942	0	0.0919103	0	0	0	0.009	0.242987	0.987775
GSM2236074	0.0272813	0	0.197144	0.00952181	0	0.128551	0.0759694	0.0646167	0.0325845	0.0741218	0.0217589	0	0	0.230057	0.0819567	0.0434548	0	0	0.0129823	0	0	0	0.055	0.160797	1.01647
GSM2236075	0.0370521	0	0	0.0696227	0	0.144862	0.0924939	0.0429053	0.0286047	0.0357378	0.0302851	0	0.045226	0.0166151	0.0864094	0.121764	0.00744088	0.0530556	0.187925	0	0	0	0.001	0.356006	0.935199
GSM2236076	0.0314879	0	0.0357215	0.282585	0	0	0.0674826	0.0648333	0	0.0599598	0	0.028442	0	0.163997	0.137951	0.0626529	0.0490297	0.000325501	0	0.0155307	0	0	0.001	0.387897	0.927475
GSM2236077	0.0238513	0	0.0546041	0.103304	0	0.0330178	0.18457	0.0044086	0	0.101387	0.0313317	0	0	0.0261748	0.160438	0.118872	0.0353624	0.0129998	0.108644	0	0	0.00103478	0	0.507762	0.862371
GSM2236078	0.0151064	0.00801924	0.130559	0	0.0186303	0.0736413	0	0.00561475	0.0241998	0.000327196	0.0536376	0	0	0.162398	0.0687828	0.183317	0.0564264	0.00503894	0	0.126001	0	0.0682992	0.106	0.124437	1.04227
GSM2236079	0.0266808	0	0.0346349	0.17525	0	0	0.159302	0.0680863	0.0217134	0.0082827	0	0.0122804	0	0.191885	0.108071	0.059399	0.0462833	0.0136538	0.0744765	0	0	0	0	0.539868	0.848066
GSM2236080	0.0438695	0	0	0	0	0.258113	0.17447	0.0352322	0	0.00238725	0.0440213	0	0	0.141794	0.0256725	0	0	0.110847	0	0.110608	0	0.0529859	0	0.404792	0.914562
GSM2236082	0.178329	0.0181638	0.0609281	0.0613471	0	0.203222	0	0.129948	0	0	0	0.0172966	0	0.0344035	0.0706228	0.0524298	0.0297751	0.0478072	0.0957271	0	0	0	0	0.442989	0.895956
GSM2236083	0.0353166	0.00546842	0.134567	0.130172	0	0.0985444	0.00217039	0.0187904	0.0301108	0.204555	0	0.0347365	0	0.0133667	0.0573595	0.0775181	0.0155496	0	0.141774	0	0	0	0	0.44871	0.892856
GSM2236084	0.0748911	0	0.0410642	0.177648	0	0.0729988	0.0748732	0.0351618	0	0	0.0385265	0	0.0140034	0.0235978	0.0596726	0.136454	0.0478426	0.0953766	0.011528	0.0710425	0	0.0253192	0.001	0.389626	0.920252
GSM2236085	0	0.010188	0	0.0543475	0	0.106013	0.279546	0.0271183	0	0.0885648	0.0227706	0.00989378	0	0.054376	0.140565	0.059989	0.0157051	0.0164734	0.114449	0	0	0	0	0.506205	0.862524
GSM2236086	0.0060036	0.0102015	0.0482137	0.184284	0	0.0820101	0.129041	0.0249285	0	0.0891943	0	0.0105846	0	0.0255987	0.126756	0.108295	0.0208652	0.027556	0.0870063	0	0	0.0194607	0	0.528421	0.851587
GSM2236087	0.0515027	0	0.0361422	0.0813931	0	0.069959	0.0868144	0.00582505	0	0.0874939	0	0.00861242	0	0.264101	0.142771	0.129138	0	0	0	0.0220076	0	0.0142401	0	0.468904	0.882931
GSM2236088	0.031193	0	0.00899508	0.0211071	0	0.304324	0.130503	0	0	0	0.0388354	0	0.0235421	0.119827	0.0424606	0.0815493	0.0251165	0.0589486	0.0779717	0	0	0.0356273	0.002	0.339396	0.942438
GSM2236089	0.0210595	0	0.00865205	0.149029	0	0.190672	0.201262	0.00871708	0	0.0141628	0.0229595	0.00622257	0	0.0452092	0.123452	0.0537617	0.0763603	0.0125878	0.0658922	0	0	0	0	0.51929	0.856362
GSM2236090	0.0770264	0.100679	0	0.0780332	0	0.229911	0.0792725	0.0226424	0	0.0507603	0	0	0	0.0546189	0.126919	0.0476096	0.0118032	0.0327059	0.0831397	0	0	0.00487982	0	0.519625	0.856475
GSM2236091	0.0598034	0	0.0493373	0.0174954	0	0.201357	0.0881581	0.0269297	0	0.0479466	0	0.0277707	0.0187921	0.137554	0.094799	0.0907934	0.00274369	0.0594114	0	0.0668161	0	0.0102915	0	0.424095	0.904748
GSM2236092	0.0272448	0	0	0	0	0.197792	0.134864	0.0439013	0	0.0626227	0.02572	0	0	0.10893	0.174259	0.0580851	0.0226838	0.0160315	0.111382	0	0	0.0164845	0	0.451803	0.891256
GSM2236093	0.0385268	0	0	0.000678908	0	0.213185	0.127584	0.0484526	0.0255	0.0706103	0.0393226	0	0	0.102991	0.165576	0.0813851	0.0139426	0.000436175	0.0718089	0	0	0	0	0.439843	0.897563
GSM2236094	0.0345821	0	0	0.00640969	0	0.216136	0.147386	0.0362328	0	0.076469	0.014254	0	0	0.0925241	0.191347	0.0466742	0.0221614	0.00244308	0.0997936	0	0	0.0135874	0	0.459903	0.88726
GSM2236095	0.0216779	0.00695543	0	0	0	0.244556	0.151385	0.0351234	0	0.00712234	0.0557917	0	0.00399107	0.121393	0.151749	0.0741193	0.0466141	0.0221827	0.0478634	0.00947682	0	0	0.002	0.336434	0.948182
GSM858082	0.00400072	0.0159497	0.061996	0.248157	0	0	0.187085	0.011514	0	0.0459286	0.000443147	0	0	0.144513	0.0738653	0.0771205	0.0159634	0	0.113464	0	0	0	0	0.545127	0.847427
GSM858083	0	0.0170038	0	0.157255	0	0	0.182442	0.0552337	0	0	0	0.0519959	0	0.203647	0.0750549	0.0252276	0	0.0546226	0	0.107141	0	0.0703764	0.005	0.278362	0.982333
GSM858084	0.0394637	0	0.147541	0.0111955	0	0.150343	0.00152325	0	0.00960086	0.00115663	0.0168308	0	0.00782912	0.0929129	0.0476278	0.111553	0.0206812	0.0587369	0.193994	0.0418221	0.0273052	0.0198831	0.001	0.386302	0.922166
GSM858085	0.0231593	0	0.0493773	0.0843313	0	0.0658712	0.12685	0.0589035	0	0	0.038568	0.0429819	0	0.215725	0.170925	0.097855	0	0	0.0254523	0	0	0	0	0.454778	0.890507
GSM858086	0.0436894	0	0.0284952	0	0	0.0906439	0.0220196	0.0305637	0.0487983	0.000103626	0	0.0174924	0	0.358241	0.0487501	0.197882	0	0.0236965	0.0516659	0	0	0.0379576	0	0.465431	0.886812
GSM858087	0.0403537	0	0.171641	0.104662	0	0.175606	0.0274086	0	0	0.0955738	0	0	0	0.128781	0.0843154	0.0518859	0.0276224	0	0.0245998	0.034103	0	0.033447	0.002	0.317985	0.951208
GSM858088	0.0938235	0	0	0.166561	0	0.0396009	0.0921076	0.116079	0	0.0522314	0.024743	0	0	0.0819681	0.178168	0.062772	0.0259721	0	0.0561673	0	0	0.00980694	0	0.573675	0.823346
GSM858089	0.0516391	0	0	0.0249488	0	0.164622	0.00842762	0.0167889	0	0.0522361	0	0.0178052	0.0738022	0	0.0648433	0.148312	0	0.000196714	0.376378	0	0	0	0	0.437138	0.899292
GSM858090	0.00792763	0	0.0277228	0.0845844	0	0.184485	0	0.04727	6.57489e-05	0.0982185	0	0.0213136	0	0.00771186	0.120792	0.16136	0.022307	0.00476663	0.211476	0	0	0	0.001	0.357026	0.938076
GSM858091	0.0311561	0	0.0806975	0.129709	0	0.0624624	0.0904186	0	0	0.189695	0	0	0.0296292	0	0.0646059	0.161783	0	0	0.0697265	0.00135283	0	0.0887643	0	0.52205	0.856224
GSM858092	0.0336188	0	0.0502661	0.0504742	0	0.293322	0.0932506	0.0285245	0	0.00844987	0.0423654	0	0.0243489	0.0483488	0.102414	0.143138	0.0290787	0.00489686	0.035924	0	0	0.0115798	0.002	0.341053	0.942687
GSM858093	0.0243959	0.136519	0	0.210761	0	0	0.136185	0.0811989	0.033647	0.0637577	0.043244	0	0	0.089272	0.113284	0.00505111	0.00935204	0.0301854	0	0.0096855	0	0.0134611	0	0.508058	0.860824
GSM858094	0.0186453	0	0.0721519	0.18019	0	0	0.0773962	0.0611633	0.00353314	0.110149	0	0.0013352	0	0.0539436	0.1483	0.0947902	0.0294303	0	0.148972	0	0	0	0	0.571849	0.829088
GSM858095	0.0592168	0	0	0.0229764	0	0.178163	0.114133	0.0879929	0	0.046799	0.0607357	0	0	0.136476	0.0397864	0.0569517	0.0581306	0.0700872	0.0312629	0	0	0.037288	0.003	0.300217	0.960503
GSM858096	0.0903376	0	0.246811	0.0487812	0	0.0388773	0.0113336	0.0425963	0	0.0954632	0	0.0381129	0	0	0.0772377	0.108528	0	0	0.184166	0	0	0.0177555	0	0.553177	0.853544
GSM858097	0.0142996	0	0	0.0867044	0	0	0.160236	0.0338415	0	0.010957	0.0207054	0.0327307	0.0271755	0.231629	0.113377	0.10548	0.0850725	0.0240899	0.0394646	0	0	0.0142362	0	0.438761	0.898246
GSM858098	0.034779	0	0.077465	0.053706	0	0.178645	0	0.0122872	0.0392122	0	0	0.00416407	0	0.44022	0.0478238	0.0639816	0.0269106	0	0	0.0208059	0	0	0.001	0.352083	0.955761
GSM858099	0.0149445	0	0	0.0393047	0	0.318082	0.0890516	0	0.0200261	0	0.0303891	0.0126212	0	0.234921	0.0255968	0.0566831	0	0.0845098	0	0.0738704	0	0	0.002	0.329315	0.955359
GSM858100	0.0251825	0	0	0.0248711	0	0.118427	0.017198	0.0132516	0	0.0354455	0	0.0189313	0	0	0.0966065	0.270854	0.155822	0.058112	0.165298	0	0	0	0.001	0.348466	0.94063
GSM858101	0.0106651	0	0.0610889	0.0489073	0	0.128788	0.0771386	0.0122506	0	0.00646108	0.0113402	0.00237906	0	0.240608	0.106247	0.0748416	0	0.0459366	0	0.165599	0	0.00774954	0.001	0.363337	0.940744
GSM858102	0	0	0.0370856	0.16814	0	0.0250428	0	0.0734811	0	0.0496331	0	0.0268974	0.0308082	0.15632	0.0293051	0.143857	0.0370085	0.029084	0	0.0782423	0	0.115095	0.065	0.152047	1.03655
GSM858103	0.0234772	0	0.0122583	0.0403314	0	0.00661201	0	0.0254289	0.143391	0	0.0665234	0	0.0263352	0.381247	0.0862674	0.0902209	0.0113585	0	0	0.0865482	0	0	0.062	0.154449	1.06046
GSM858104	0.0927467	0	0	0.163367	0	0.0542805	0.0390432	0	0.00806491	0.0344299	0	0.0415548	0	0	0.0399174	0.324287	0.0326486	0	0.16966	0	0	0	0.094	0.130012	1.03434
GSM858105	0.0209982	0	0.0538252	0.191803	0	0	0.178175	0.0368763	0	0.053661	0.0274837	0	0	0.0555846	0.073541	0.0860763	0.0677457	0.0495769	0.103578	0	0	0.00107563	0	0.467164	0.885582
GSM858106	0.0137499	0	0.0934601	0.0892551	0	0.110388	0.0505472	0.0599071	0	0.0711497	0	0.0292665	0.0175066	0.0666511	0.187129	0.0760777	0	0	0.119656	0	0.00614685	0.00910931	0	0.557885	0.834322
GSM858107	0.0925107	0.0508874	0	0.126939	0.0111331	0.0782314	0.0548585	0.0176621	0	0.0229865	0.0173489	0	0	0.0566515	0.092596	0.0958064	0.00863319	0.0358162	0.128874	0	0.0269517	0.0821142	0	0.58513	0.828776
GSM858108	0.0358823	0.00134879	0.0123588	0.0119758	0	0.0815361	0	0	0.139639	0	0.138792	0	0	0.186575	0.0359619	0	0	0.0371342	0	0.310076	0	0.00871933	0.107	0.12361	1.08684
GSM858109	0.0131484	0	0.00303597	0	0	0.241456	0.069453	0.00794315	0	0	0.0581271	0.000575444	0.0102634	0.1993	0.0286577	0.0632456	0	0.0735217	0	0.115442	0	0.115829	0.003	0.303308	0.967243
GSM858110	0.0614393	0.0252956	0.0691197	0.187033	0	0.159284	0.0510032	0.0927488	0	0.0154812	0	0.0207875	0	0.0148356	0.0488223	0.0657624	0.00698677	0	0.1814	0	0	0	0	0.470775	0.882384
GSM858111	0.0103963	0	0.150193	0.0945112	0	0.0310095	0.126485	0.00695072	0	0.0521764	0.0307381	0	0	0.124299	0.139903	0.11505	0.00865898	0.0292177	0.0804118	0	0	0	0	0.575675	0.832328
GSM858112	0.0320418	0	0.0121318	0.179156	0	0	0.0845525	0.0601905	0.0483348	0.0338655	0.0161946	0	0	0.166034	0.160367	0	0	0.155317	0.0374496	0	0	0.0143645	0.006	0.269287	0.994627
GSM858113	0.0844675	0.00701504	0.183743	0.109509	0	0.181709	0.0316448	0	0	0.0350485	0	0	0	0.0196193	0.0922963	0.0488001	0.0271919	0.00754186	0.171414	0	0	0	0.001	0.384361	0.922874
GSM858114	0.286952	0	0.0208357	0.0293479	0.0092255	0.109021	0	0.0582643	0.00467685	0.0693979	0	0	0	0.0402103	0.0415528	0.0999274	0	0.0133318	0.217257	0	0	0	0	0.509569	0.863034
GSM858115	0.0132288	0.0073963	0.102527	0.0401205	0	0.143067	0.0561307	0	0	0.0177859	0.0100887	0.00423585	0	0.0207073	0.0594863	0.113843	0.0403184	0.0774786	0.270572	0	0	0.0230135	0.001	0.350022	0.93726
GSM858116	0.0831304	0	0.144214	0.104975	0	0.218158	0	0.045034	0.0138217	0	0	0.0346439	0	0.0366229	0.0581125	0.112064	0.0083392	0.0779975	0.0628868	0	0	0	0.076	0.138337	1.02273
GSM858117	0.0124898	0	0.099498	0.158589	0	0.275864	0.00112252	0.0247359	0.00266574	0	0	0	0.00364967	0	0.090943	0.0653114	0.0212641	0.0137726	0.230038	5.58342e-05	0	0	0	0.540999	0.846089
GSM858118	0.120204	0	0	0.0947034	0	0.167227	0	0.0322873	0	0.03484	0	0	0.0386355	0.0835066	0.064644	0.152704	0.00915051	0.0229795	0.179118	0	0	0	0	0.460692	0.88814
GSM858119	0.0225914	0	0.0182025	0	0	0.276011	0	0.0264161	0	0.0295167	0	0.0261377	0	0	0.0377775	0.193514	0	0	0.369833	0	0	0	0.067	0.148463	1.03953
GSM858120	0.00136958	0	0.176195	0.111463	0	0.0109199	0.0460953	0.0316407	0.027059	0.0121801	0	0.0433155	0	0.176594	0.1023	0.132997	0	0.000374343	0.10478	0	0	0.0227156	0.021	0.202254	0.999154
GSM858121	0.0859904	0	0	0.0480652	0	0.0726678	0.00752925	0.0888965	0	0	0.0442822	0.00876784	0	0.202654	0.203663	0.0962366	0.0255141	0.0154582	0.0598406	0	0	0.0404338	0.006	0.261147	0.996361
GSM858122	0.0191342	0	0.216691	0	0	0.382881	0	0.0348681	0	0.0986832	0.0190811	0	0.0173157	0.0753428	0.0326012	0	0.0303895	0.0243005	0.018084	0.0272149	0.0034122	0	0.471	0.0443411	1.06686
GSM858123	0.00647985	0.0599046	0.125127	0.0387281	0	0.230068	0	0.0322741	0.0282734	0.00470458	0	0.0477556	0	0.0734109	0.0849672	0.046421	0.0293442	0.007962	0.165314	0	0	0.0192661	0.002	0.326979	0.946371
GSM858124	0.0601895	0	0.0332661	0	0	0.282559	0	0.0509861	0.047471	0.0371196	0	0.0243139	0.00898001	0.152366	0.047095	0.158569	0.0373883	0	0	0.0430087	0.0166883	0	0.058	0.157952	1.02567
GSM858125	0.0882348	0.0605944	0.107667	0.205215	0	0.172271	0.00143604	0.0462336	0	0.075409	0.00232449	0	0	0.0397196	0.0377459	0.0519508	0	0.0253172	0.0612096	0.024672	0	0	0	0.529978	0.851448
GSM858126	0.0445749	0	0.175237	0.100997	0	0.175545	0.000346357	0.0246294	0.00518018	0.029342	0	0.0526681	0	0.0720751	0.0306177	0.0867158	0.0439128	0.0224216	0.125238	0	0	0.0104999	0.013	0.228028	0.983796
GSM858127	0.114883	0.0311727	0.0778025	0.136841	0	0.224382	0.0363337	0.0549002	0	0.0616736	0.000451524	0	0	0.0408387	0.0170694	0.0545332	0.0331664	0.0509075	0.0608899	0.00256399	0	0.00159025	0	0.50001	0.868316
GSM858128	0.0133252	0	0.0182676	0.037147	0	0.233405	0.00421545	0.00475895	0	0.00613663	0	0.0603421	0.00653625	0.0343341	0.091909	0.0878722	0.066202	0	0.326248	0	0	0.0093004	0	0.42614	0.904366
GSM858129	0.0334167	0	0	0	0	0.14272	0.0331159	0.0375707	0	0	0.033347	0.00150394	0.0188058	0.243729	0.0812755	0.111301	0	0.0278182	0	0.157668	0	0.0777283	0	0.437402	0.901364
GSM858130	0.0565555	0	0	0.047347	0	0.208019	0.0108772	0.0531285	0.0496829	0.0937259	0	0	0.0172131	0	0.0634412	0.14295	0.0488363	0.0147645	0.161087	0	0	0.0323716	0.006	0.264882	0.975154
GSM858131	0.0864477	0	0.0622124	0.216917	0	0	0.0739083	0.0538353	0	0.114543	0	0.0114548	0	0.0155393	0.111978	0.148314	0.0118804	0.00169075	0.0912783	0	0	0	0	0.587592	0.820985
GSM858132	0.0182377	0.00701011	0.136282	0.2441	0	0.0824807	0.0829448	0.0684544	0	0.0970733	0	0	0	0	0.0455856	0.0771788	0.0230211	0.0160681	0.0833004	0	0.0182631	0	0	0.497721	0.868972
GSM858133	0.0805643	0	0	0.277507	0	0.171807	0.00703878	0.0349787	0.033791	0	0	0.0060388	0.0373776	0.0604436	0.0686699	0.0414016	0.0358372	0.00449285	0.140052	0	0	0	0.161	0.102022	1.05711
GSM858134	0.00405233	0	0.0425809	0.194843	0	0	0.163386	0.0168276	0	0.0293439	0.0781872	0	0	0.176054	0.0864493	0.109937	0.0161933	0.00436368	0.0551119	0	0	0.0226689	0	0.705052	0.753283
GSM858135	0.0275665	0	0.0374839	0.0141421	0	0.125406	0.118061	0.0544198	0	0	0.0657066	0	0.00900043	0.114367	0.105355	0.0495764	0	0.0213479	0	0.224732	0	0.0328353	0	0.41019	0.914859
GSM858136	0.0163551	0	0	0.21614	0	0.16757	0.0137393	0.0203175	0	0.0946358	0	0	0	0.0306196	0.0489361	0.0617451	0.0427	0.00379436	0.283447	0	0	0	0	0.593299	0.811569
GSM858137	0.0214227	0	0.00061048	0.0266232	0	0.0789946	0	0.0282612	0	0	0.0171209	0.00944988	0	0.125336	0.0501624	0.130943	0	0.276104	0.202542	0	0	0.0324304	0.001	0.367095	0.937864
GSM1523727	0.0325199	0	0.101625	0.124004	0	0.268862	0	0.0053417	0.0472362	0	0	0.0335807	0	0.00853552	0.0658175	0.130525	0	0	0.144941	0	0	0.0370114	0.038	0.182526	1.01011
GSM1523728	0	0.105128	0	0.0488834	0	0.177666	0.03269	0.0639147	0.00498229	0	0	0.129559	0	0.0800564	0.0941598	0.066819	0.0133524	0.0316244	0	0.0999631	0	0.0512016	0.002	0.345348	0.948712
GSM1523729	0.0398967	0	0	0.0371748	0	0.273627	0.0108169	0.00937984	0.00861567	0.0392365	0.0124874	0	0	0	0.0701396	0.109918	0.0846701	0.0343205	0.238248	0	0.00707886	0.0243896	0.006	0.269014	0.97403
GSM1523744	0.0235022	0	0	0.110929	0	0.169137	0.0855966	0.0747427	4.0003e-05	0	0.0032695	0.0184407	0	0.0693816	0.133419	0.0762146	0	0.155455	0.0673615	0	0	0.0125103	0.001	0.366194	0.937236
GSM1523745	0.0979051	0	0.0512288	0.0620439	0	0.209603	0.0136738	0.0166836	0	0	0.018253	0	0	0.134687	0.0985168	0.151728	0.0190315	0.0213527	0.0477856	0	0	0.0575073	0.005	0.292827	0.964069
GSM1523746	0.0650574	0	0.129047	0.0319599	0	0.335538	0	0.0415366	0	0.0381025	0	0.00716985	0.0204621	0.045425	0.0162987	0.0344665	0.02858	0.0650656	0.0707355	0.0135074	0.0284063	0.0286416	0.059	0.157646	1.01498
GSM1523747	0.0551583	0	0.0342843	0.140512	0	0.131805	0.004733	0.0646911	0.0388032	0	0	0.0725224	0	0.00324703	0.0718371	0.202005	0	0.0728527	0	0.043554	0	0.0639942	0.003	0.309144	0.960644
GSM1523748	0.0113761	0.00417376	0.112488	0.0328303	0	0.234073	0.000514048	0.00443536	0	0.0514805	0.00343656	0	0	0	0.0457334	0.19835	0.119947	0	0.164987	0	0	0.0161756	0	0.442319	0.899021
GSM1523765	0.0804415	0	0.0966259	0.0182081	0	0.233147	0	0.0832008	0.0123913	0	0.0196033	0	0	0.0412055	0.060551	0.134113	0.137036	0	0.0727469	0.0107302	0	0	0.006	0.260793	0.971759
GSM1523768	0.0153858	0	0	0.0143388	0	0.214823	0.0915848	0.00989636	0	0.0122564	0.0828859	0	0.01748	0.213109	0.0342755	0.0653834	0	0.101059	0	0.102955	0	0.0245669	0	0.486858	0.872781
GSM1523769	0.0663472	0.0118756	0	0.0209163	0	0.0733019	0.0491331	0.0290577	0	0.0523373	0.00147767	0	0	0.0857244	0.114665	0.0109021	0.140225	0	0.344036	0	0	0	0	0.694339	0.757889
GSM1523770	0	0.0144619	0	0.17663	0	0	0.287694	0.0609691	0	0.0987591	0	0.023399	0	0	0.177037	0.105922	0.00265343	0.00844563	0	0.0132381	0	0.030791	0	0.463475	0.88803
GSM1523771	0.0208409	0	0	0.227189	0	0	0.0380643	0	0	0.223935	0	0.0107098	0	0.0171033	0.141784	0.154097	0.0160406	0	0.12094	0	0.0217153	0.00758121	0	0.546852	0.837146
GSM1523772	0	0.0713722	0.0386108	0.0735655	0	0.203925	0.00864107	0	0	0.106858	0	0.0272281	0	0.0449591	0.142405	0.0876634	0.0139824	0	0.180789	0	0	0	0	0.438917	0.897754
GSM1523773	0.0529745	0	0.0187867	0.0695749	0.00893359	0.186578	0.023678	0.0122605	0	0.213065	0	0.00748032	0	0	0.0981972	0.157246	0.00387736	0	0.128984	0	0	0.0183655	0	0.448569	0.893152
GSM1523774	0.088464	0	0.253683	0	0	0.278667	0.028517	0	0	0.0619022	0.0443854	0	0	0	0.0157839	0.0595605	0.0169741	0.0161545	0.1061	0.0241196	0	0.00568981	0.001	0.396669	0.918998
GSM1523775	0.0651683	0	0.0799709	0.127498	0	0.162797	0.0602936	0.0630286	0.0128625	0.000803717	0.0250715	0	0	0.123692	0.0684026	0.107856	0.00279595	0.00352919	0	0.0807713	0	0.0154592	0.013	0.226597	0.992244
GSM1523776	0.0669527	0	0	0.172471	0	0	0.157088	0.0968308	0	0.105074	0.020095	0	0	0.0282845	0.174673	0.0959557	0.00949879	0	0.073076	0	0	0	0	0.444349	0.896488
GSM1523777	0.0311285	0	0.0656607	0.0537441	0	0.353708	0	0.0129505	0	0	0.043202	0	0	0.137657	0.0527134	0.124372	0.00513831	0.0197026	0	0.100022	0	0	0.043	0.1727	1.02238
GSM1523778	0.0679807	0	0.0163393	0	0	0.225343	0.0496025	0	0	0	0.0259363	0.0124209	0.0386892	0.17789	0.0980429	0.0140187	0.0113621	0.0674692	0.176379	0	0	0.0185261	0	0.524988	0.856302
GSM1523779	0.0111777	0	0.171535	0.178099	0	0	0.0886404	0.00677351	0.0075051	0.0757572	0	0	0	0.0495717	0.0913797	0.159143	0.05765	0	0.0944407	0	0.00832684	0	0	0.47467	0.885228
GSM1523780	0.0279319	0	0	0.0873079	0	0.12225	0.160826	0.0247311	0	0.0293226	0.00942896	0.0147489	0	0.0935594	0.211027	0.109653	0.0199851	0.00385235	0.0657842	0	0	0.0195917	0	0.476748	0.878474
GSM1523781	0.0187413	0	0.0681213	0.00933912	0	0.353306	0	0.0350183	0.0528594	0	0.036225	0	0.00432521	0.150334	0.0434108	0.00802474	0.0184453	0.0665051	0.0529031	0.0824412	0	0	0.756	0.00592987	1.09009
GSM1523782	0.0175998	0	0	0.0459398	0	0.250014	0.0186956	0	0	0	0.0400646	0	0.0175073	0.188559	0.0426772	0.119211	0	0.0353115	0	0.193676	0	0.0307437	0.001	0.349161	0.947629
GSM1523783	0.207498	0.132422	0.0306518	0.0659411	0	0.160445	0	0.0411231	0	0.0277565	0.0213864	0	0	0.0212097	0.0103508	0.0268347	0.122705	0.0203245	0.100881	0	0	0.0104713	0	0.469155	0.883476
GSM1523784	0.0102589	0.0264002	0.215211	0.0188647	0	0.30337	0	0.0316965	0	0.0613738	0.0257641	0	0	0	0.0365821	0.0848384	0.00836042	0.0305026	0.0788171	0.0141903	0.0301428	0.0236276	0.001	0.392572	0.919684
GSM1523785	0.047532	0	0.13132	0.123594	0	0.0316636	0.143401	0.0241018	0.00742324	0.0484115	0.015241	0	0	0.0592108	0.119504	0.165379	0.0098857	0	0.0510119	0	0	0.0223212	0.001	0.382476	0.923221
GSM1523786	0.00421505	0.0307422	0.208927	0.110048	0	0.137068	0.0405487	0.0135405	0	0.0921645	0	0	0	0.000808784	0.0830732	0.122725	0.0345906	0	0.0997532	0	0.0193697	0.00242598	0	0.4043	0.914924
GSM1523787	0.137244	0	0.0900332	0.133091	0	0.121514	0.0360511	0.139997	0	0	0	0.0301437	0	0.0367174	0.0488433	0.10158	0	0.0337155	0.091069	0	0	0	0.125	0.115057	1.03423
GSM1523788	0.120499	0	0.184761	0.0456642	0	0.090954	0.0161963	0.0441908	0	0.0253497	0	0.00707346	0.0220588	0.0297148	0.0431176	0.0500414	0.0560908	0.0131603	0.251128	0	0	0	0	0.530218	0.865171
GSM1523789	0.0257896	0	0.0158763	0.0666865	0	0.221778	0.029228	0	0	0.0147026	0.0360983	0	0	0.141027	0.0545429	0.27127	0.0203764	0.0500497	0.0462899	0	0	0.00628533	0.001	0.39026	0.92175
GSM1523790	0.00689381	0	0	0.111921	0	0.0599069	0.0466716	0.0257651	0	0	0.0556656	0.0423326	0.0245331	0.0859743	0.0922123	0.0644995	0	0.18751	0	0.127309	0	0.0688052	0	0.439834	0.900731
GSM1523791	0.0361168	0	0	0.246932	0	0	0.138835	0.0706582	0.0372009	0	0.0029985	0.0481403	0	0.0627986	0.199659	0.027356	0.0102612	0.0479371	0.0520493	0	0	0.0190575	0	0.508949	0.860733
GSM1523792	0.0510297	0	0.148017	0.0845892	0	0.16478	0.0856439	0.0181648	0	0.117931	0.0344598	0	0	0.0610346	0.109361	0.0509795	0.0353225	0	0.0301089	0	0	0.00857793	0.001	0.385854	0.922545
GSM1523793	0	0.00794752	0.177456	0.0636782	0	0.0425527	0.0681306	0.0340298	0.0028935	0.151712	0	0.01935	0	0.108569	0.139041	0.064548	0.00254349	0.00633404	0.111214	0	0	0	0	0.492736	0.872064
GSM1523794	0.00486105	0	0	0.319923	0	0	0.161	0.0457962	0.00379366	0	0.117635	0.0677443	0	0.0633921	0.0963575	0.100372	0	0	0.0174505	0	0	0.00167582	0	0.440355	0.906231
GSM1523795	0.103074	0	0.0569654	0	0	0.167103	0.0992106	0.0147762	0	0.0181669	0.0483848	0	0	0.171157	0.0276033	0.0790685	0	0.018954	0.0442506	0.089297	0	0.0619895	0.001	0.359689	0.933823
GSM1523796	0	0.006132	0.0225997	0.00815398	0	0.133176	0.0016728	0	0	0.0725629	0.0219286	0	0.0613613	0.175844	0.0582755	0.192768	0	0.0468585	0.089336	0	0	0.109331	0	0.54777	0.839475
GSM1523797	0.06917	0	0.0504647	0.155887	0	0.0869872	0.020225	0.0556075	0.00341237	0.0217631	0	0.0011825	0	0	0.116957	0.119904	0.100751	0	0.0964246	0	0.0124785	0.088786	0.01	0.235709	0.986049
GSM1523798	0.0669478	0	0.047456	0.309421	0	0	0.082071	0.0905536	0	0.0962805	0	0	0	0.0710725	0.0608928	0.0701246	0.0195279	0.00674849	0.0789037	0	0	0	0	0.424021	0.905588
GSM1523799	0.00842138	0	0.0225612	0.126208	0	0.0255058	0.0493428	0.0534225	0	0.0198482	0	0	0	0.0607246	0.0889569	0.139924	0.022463	0	0.338476	0.0121735	0	0.0319721	0.001	0.367498	0.933461
GSM1523800	0.0335004	0	0	0.0743986	0	0.0215981	0.214216	0.0754649	0	0.113717	0.0382197	0	0.000163431	0.0358313	0.175507	0.170982	0.00229764	0.00892431	0	0.0336439	0	0.00153597	0	0.546852	0.83768
GSM1523801	0.024511	0	0.0606275	0.0955019	0	0.0727006	0.112159	0.101965	0	0.0621158	0.0494692	0	0	0.141904	0.0898092	0.0898458	0.0204578	0.0115687	0.0673648	0	0	0	0.002	0.325319	0.949489
GSM1523802	0	0.0167998	0.0705144	0.00128048	0	0.0916403	0.057792	0.0279381	0.0131557	0.0427268	0	0.0349028	0	0.0857911	0.165062	0.0950723	0.0448427	0	0.167221	0	0	0.0852606	0.002	0.313415	0.957219
GSM1523803	0.0408226	0.00666038	0.114801	0	0	0.212297	0.0735004	0.0542276	0	0.0346984	0.0349437	0	0.0205743	0.0673147	0.0982251	0.0416023	0.0591074	0.00760606	0.112132	0	0	0.0214875	0	0.419436	0.908416
GSM1523804	0.00684093	0.0624461	0.1551	0.0452869	0	0.26528	0.00601971	0.024324	0	0.0306745	0.0282903	0	0	0.0273081	0.0342172	0.104529	0.0370703	0.0252953	0.117995	0.0120588	0	0.0172646	0	0.543857	0.857551
GSM1523805	0.0215014	0	0.110662	0.170766	0	0.092587	0.0949997	0.0339984	0	0.0719587	0.0505966	0	0	0.0639118	0.0853537	0.0773927	0.0137798	0.0377494	0.0747426	0	0	0	0	0.420451	0.906473
GSM1523806	0.0314032	0	0.0981928	0.0947114	0	0.174867	0.052744	0.0234806	0	0.0856723	0.00546244	0	0	0.0862572	0.0601031	0.0963712	0.0797613	0	0.0888881	0	0	0.0220855	0.002	0.320509	0.948961
GSM1523807	0.0328871	0	0.0999443	0	0	0.16745	0.0405496	0.020967	0	0.0292654	0.00456281	0.00643364	0	0.114806	0.127185	0.132262	0.0423774	0.0227748	0.0628707	0	0	0.0956637	0.002	0.32859	0.947949
GSM1523808	0.0318646	0	0.0553239	0.154829	0	0.0648657	0.0386837	0.0330908	0	0.0978975	0	0	0	0.0913042	0.0858249	0.107291	0.0439827	0.00292974	0.178285	0	0	0.013828	0	0.549114	0.845938
GSM1523809	0.0391486	0	0.0814588	0.173512	0	0.0218769	0.164877	0.0988332	0.000449873	0.023668	0.0667854	0	0	0	0.0788471	0.096964	0.0163593	0.0174494	0.0471913	0	0	0.0725795	0.002	0.346438	0.93988
GSM1523810	0.00369449	0.00275816	0.0131804	0.138255	0	0	0.219873	0.0286875	0	0.145821	0.0180139	0.00847013	0	0.0987155	0.150525	0.148114	0	0.00279637	0	0.0109678	0	0.0101288	0	0.646145	0.775359
GSM1523811	0.0443981	0	0.11954	0.199522	0	0	0.119242	0.035285	0	0	0.0545321	0	0	0.0609066	0.0992965	0.111971	0	0.0414751	0.103817	0	0	0.0100156	0	0.411424	0.910776
GSM1523812	0.0251986	0	0.0403211	0.223518	0	0	0.165401	0.0945348	0	0	0.0681163	0	0	0.0111491	0.0875158	0.09428	0.0346031	0	0.141756	0	0	0.0136068	0	0.53618	0.850377
GSM1523813	0.0138917	0	0	0.0210983	0	0.222741	0.0323461	0	0	0.0193343	0.0161147	0.0317945	0	0.132765	0.15216	0.121559	0.0739992	0	0.137294	0	0	0.0249021	0.002	0.319166	0.956614
GSM1523814	0.0344133	0	0.116742	0.140469	0	0.036239	0.0841627	0.108509	0	0.0036937	0.00214948	0	0.005133	0.0998781	0.127949	0.17058	0.0202238	0.00960299	0.0159396	0	0	0.0243154	0.002	0.32485	0.949127
GSM1523815	0.0419685	0	0.0351867	0.269429	0	0	0.0583731	0.0780341	0.00186753	0.034015	0	0.0063146	0	0.0340139	0.115689	0.131337	0.108408	0.015292	0.0700705	0	0	0	0.043	0.172888	1.01828
GSM1523816	0.046497	0	0	0.10411	0	0.287549	0.0499546	0.068735	0	0.0275469	0.053784	0	0	0.0572289	0.0524131	0.0774013	0.0695691	0	0	0.104227	0	0.000984585	0.005	0.29429	0.97055
GSM1523817	0.0616914	0	0.0530044	0.0846737	0	0.166744	0.125953	0	0	0	0.00467739	0.0187437	0.00196149	0.244962	0.0261522	0.126498	0.000512351	0	0.0633367	0.00543336	0	0.0156566	0.328	0.0659645	1.06194
GSM1523818	0	0.00899816	0.0597694	0.201342	0	0.221883	0.0123727	0.0113359	0.0512226	0	0.0221375	0.00650316	0	0.0244774	0.0545903	0.103135	0.0623106	0	0.134972	0	0	0.0249504	0.006	0.262424	0.978741
GSM1523819	0.0190222	0.00802178	0.0120074	0.0853438	0	0.242076	0	0	0.0407591	0	0	0.0317303	0	0.107951	0.0104676	0.0464987	0.118808	0.0377789	0.239534	0	0	0	0.016	0.214574	0.998711
GSM1523820	0.0175288	0	0.0437246	0.030825	0	0.106961	0	0.0316705	0.0409509	0.0464144	0	0.0882824	0.00323981	0.106555	0.00852437	0.146998	0.0132123	0.171465	0	0.104738	0	0.0389104	0.166	0.100624	1.05902
GSM1523821	0.0292327	0	0.0944365	0.0837307	0	0.110742	0.11838	0.0256361	0	0	0.0763662	0	0	0.136339	0.103411	0.129914	0	0.0195021	0.059305	0	0	0.0130047	0.006	0.274306	0.970195
GSM1523822	0.0210307	0	0	0.198167	0	0	0.143214	0.0361093	0	0.0442516	0.0121234	0	0	0.0961029	0.136035	0.120279	0.0117755	0.000392532	0.0747434	0	0	0.105775	0	0.508399	0.861799
GSM1523823	0.0244619	0	0.0354127	0.121895	0	0	0.201001	0.0230685	0	0.0236303	0.0267554	0	0	0.0678456	0.17279	0.0845793	0	0.0666229	0	0.111798	0	0.0401392	0	0.548351	0.836902
GSM1523824	0.033839	0	0	0.0051491	0	0.149919	0.218619	0.0553863	0	0.0666179	0.0204414	0.00789066	0	0.191307	0.138635	0.0616277	0.00362793	0	0.0469402	0	0	0	0.002	0.340511	0.947237
GSM1523825	0.0747669	0	0	0.0175245	0	0.172058	0	0.0457564	0.0380759	0	0.0542962	0.0264599	0	0.168923	0	0.166224	0	0.21721	0	0.0187063	0	0	0.674	0.0147686	1.0984
GSM1523826	0.075339	0	0.129019	0.105625	0	0.186053	0.0412378	0.0664789	0.00950201	0.0598969	0	0	0	0.0650482	0.121279	0.0530588	0.02317	0	0.0455206	0	0	0.0187717	0	0.479967	0.878345
GSM1523827	0.0723702	0.0476217	0.0940868	0.247686	0	0.0993299	0.0773553	0.0232404	0	0.0613597	0	0	0.00119442	0.0643972	0.066132	0.0287669	0.0237173	0.00859275	0.0841491	0	0	0	0	0.641728	0.79503
GSM1523828	0.121845	0	0.0411682	0.0334868	0	0.232118	0.00339223	0	0	0.0120016	0.0213669	0	0	0.201759	0.0511832	0.115897	0	0.0225505	0.024265	0.118966	0	0	0	0.48322	0.875281
GSM1523829	0.0393888	0	0.0954732	0.10936	0	0	0.0416274	0.058021	0	0.0467141	0	0.00748717	0	0.135546	0.130798	0.16248	0.0181986	0	0.154907	0	0	0	0.067	0.148605	1.02435
GSM1523830	0.0116845	0.00192882	0.0584541	0.103878	0	0.0467375	0.0982656	0.0551467	0.0414052	0.0798982	0.0522717	0	0	0.150009	0.0760787	0.149709	0.0188954	0	0.0456331	0	0	0.0100049	0	0.412725	0.910124
GSM1523831	0.027249	0	0.112685	0.177109	0	0.0409028	0	0.087344	0.0512056	0	0.0465202	0.00299295	0.0648384	0.113303	0.167893	0.0473386	0.0318683	0.00525716	0.0234925	0	0	0	0.056	0.16009	1.02872
GSM1523832	0.0480021	0	0.185548	0.0665428	0	0.22721	0.0290835	0.0583357	0	0.0788124	0	0	0	0.0759336	0.0547909	0.0643965	0.00115389	0.0149679	0.0952228	0	0	0	0	0.444675	0.897463
GSM1523833	0	0.0111541	0.0373191	0.00931578	0	0.156924	0.0147924	0.0400367	0	0.0921451	0.0253491	0	0	0.130353	0.0612436	0.227954	0.00330622	0.0262799	0.128729	0.019156	0	0.0159421	0.005	0.29182	0.965238
GSM1523834	0.0240204	0.0705381	0.027992	0.0290485	0	0.15938	0.0205969	0.00631524	0	0.099897	0.018181	0	0	0.210553	0.0587025	0.106739	0	0.00479052	0.120921	0.029649	0	0.0126763	0	0.626162	0.802641
GSM1523835	0.172048	0	0.0123956	0	0	0.0886811	0	0.0532387	0.00588257	0.00218399	0.000211815	0.00283833	0	0.417892	0.0626417	0.100178	0.00168873	0.0465731	0.0318667	0.00167895	0	0	0	0.630395	0.779983
GSM1523836	0.0306466	0	0	0	0	0.369002	0.0183927	0	0	0	0	0.022322	0	0.0656295	0.124375	0.0821504	0	0.101263	0.0410004	0	0.0236374	0.121581	0	0.562052	0.830267
GSM1523837	0.0266719	0	0.0898737	0.0371626	0	0.294995	0.0596402	0.0633385	0	0.00225224	0.00592	0	0	0.0951753	0.0858136	0.0479711	0.0816097	0	0.108596	0	0	0.000980123	0.101	0.126269	1.02775
GSM1523838	0.0149963	0	0	0.242006	0	0.0370623	0.141524	0.0313669	0	0.0950779	0	0	0	0.124033	0.103948	0.0689749	0	0.0192101	0	0.0950218	0	0.0267781	0	0.548032	0.8374
GSM1523839	0.0901749	0	0.0751825	0.00492494	0	0.113878	0.00204373	0	0	0.00443407	0.00616781	0	0.0284531	0.298025	0	0.107898	0.003463	0.0592451	0	0.134229	0.000599721	0.0712811	0	0.587066	0.813102
GSM1523840	0.0471451	0	0.0480694	0.0331135	0	0.148483	0.0514779	0.180324	0	0.074639	0.0125053	0	0	0.0760548	0.102099	0.0325117	0.0577703	0	0.084453	0.00312053	0	0.0482328	0.035	0.184774	1.0093
GSM1523841	0.0463435	0	0.046038	0.125602	0	0.101249	0.0771921	0.0586177	0.00626621	0	0.032988	0	0.00271458	0.0706056	0.0916974	0.130237	0.0895516	0.0399527	0.0664411	0	0.00445715	0.0100462	0.009	0.238798	0.982912
GSM1523842	0.0171383	0	0.0421012	0.0904823	0	0.0837609	0.0543509	0.0846764	0	0.161094	0	0.00766771	0	0.0893426	0.0855941	0.0872859	0.0296812	0.0465855	0.120239	0	0	0	0	0.428119	0.902799
GSM1523843	0.0164193	0.0110992	0.0847512	0.0116246	0	0.127562	0.00833366	0.0302386	0	0.0227405	0	0.0054672	0	0.0410175	0.0546586	0.113083	0.0392137	0.0104383	0.423353	0	0	0	0	0.683758	0.761192
GSM1523844	0.0291806	0	0	0	0	0.209435	0.0214213	0.0861493	0.012969	0	0.0243588	0	0	0	0.0839853	0.208874	0.0355073	0.045681	0.146234	0.0221483	0	0.0740555	0.028	0.19339	1.00449
GSM1523845	0.015145	0	0.0854809	0.0846086	0	0.0947571	0.0032934	0.0168719	0.0259729	0.00604261	0.00651716	0	0	0.306406	0.124532	0.137576	0.0385502	0.0266036	0.0276424	0	0	0	0	0.51785	0.854833
GSM1523846	0.049648	0	0.179534	0.105063	0	0.0375649	0.0944204	0.0529709	0.00800922	0.0817473	0.00894448	0	0.025358	0.0187896	0.117669	0.0826399	0.0177537	0	0.119888	0	0	0	0	0.537918	0.857163
GSM1523847	0.0315244	0	0	0.0341273	0	0.0810845	0.166434	0.094183	0.0537409	0.041992	0.0355561	0	0.0026577	0.0626422	0.235756	0.0789764	0.0247746	0.00974839	0.0343737	0	0	0.0124293	0.005	0.29169	0.983551
GSM1523848	0.0218424	0	0.0579244	0.389611	0	0	0.174749	0.0247695	0	0.0388553	0.00600474	0	0	0.0556671	0.0810156	0.0806671	0	0	0.0688947	0	0	0	0.001	0.396129	0.921095
GSM1523849	0.0478399	0	0.00647215	0.11715	0	0.0526272	0.065604	0.0156731	0	0.0720143	0	0.0126472	0	0.144447	0.0877641	0.19748	0	0.071928	0.0758988	0	0	0.0324542	0	0.489386	0.872247
GSM1523850	0.0219628	0	0.163958	0.103563	0	0.135752	0.0421719	0	0	0.207791	0	0	0	0.0077208	0.064532	0.0938043	0.0216505	0	0.128406	0	0.00868705	0	0	0.483394	0.876717
GSM1523851	0.0186078	0	0.0130635	0.0649717	0	0.119405	0.0781815	0	0	0.0110414	0.037881	0	0	0.149645	0.150767	0.0710732	0	0.0329022	0	0.157609	0.0148183	0.0800331	0	0.476652	0.879094
GSM1523852	0.133227	0	0	0.0827347	0	0.205194	0.010623	0.0612467	0.00102352	0.0721534	0	0.00812642	0	0.105126	0.121756	0.0669292	0.0179728	0	0.113887	0	0	0	0.001	0.353277	0.939541
GSM1523853	0.0603882	0	0.0498273	0	0	0.231554	0.0484314	0.0232627	0.0165317	0.0902294	0.0190607	0	0	0.210338	0.0781488	0.0779769	0.00531245	0.015623	0.0733157	0	0	0	0.005	0.278675	0.971451
GSM1523854	0	0	0.0686572	0.0631798	0	0.170055	0.119247	0.0406398	0	0.10762	0.0257689	0	0	0.074226	0.116542	0.154909	0.0101216	0.00126106	0.0477714	0	0	0	0	0.407502	0.912854
GSM1523855	0.0761256	0	0.0824405	0.0720371	0	0.170716	0.109759	0.00209058	0	0	0.0381038	0	0.0063803	0.187589	0.0470503	0	0.0512313	0.0393437	0.0233833	0.0558981	0	0.0378507	0.041	0.178997	1.00816
GSM1523856	0.0103689	0	0.038816	0.150421	0	0.0516238	0.257168	0	0	0.00140385	0.0137034	0.0038633	0	0.070202	0.0974159	0.143163	0.0102409	0.0300056	0.0930382	0	0	0.0285655	0	0.424296	0.904918
GSM1523857	0.0400604	0	0.0202265	0	0	0.234253	0	0.0255341	0	0.174076	0	0	0	0	0.24196	0.129638	0	0	0.107672	0	0	0.0265801	0	0.417163	0.917319
GSM1523858	0.0218917	0	0.017344	0.0815197	0	0.234373	0	0.0082889	0	0.16608	0	0	0	0	0.107142	0.166683	0.00620636	0	0.190471	0	0	0	0.005	0.281869	0.976773
GSM1523859	0.0554185	0	0.199983	0.026751	0	0.13828	0	0	0	0.0420215	0	0.0244583	0	0.0924603	0.11519	0.138906	0.0494955	0.0181936	0.0766145	0	0	0.0222284	0.005	0.284077	0.96296
GSM1523860	0.0199492	0	0.0101878	0.184888	0	0	0.171764	0.0264773	0.0344997	0	0.00109581	0.0238311	0	0.0231564	0.219223	0.123907	0.024402	0.0171867	0.0380132	0	0	0.081419	0	0.493228	0.869758
GSM1523861	0.00998673	0	0.0530743	0.0726846	0	0.0920195	0.0407037	0.0521501	0	0.0586463	0.0578141	0.00639031	0	0.198854	0.113929	0.116725	0	0.0530768	0.0190595	0	0.00497392	0.0499121	0.001	0.384133	0.926226
GSM1523862	0.0691955	0.0229311	0.0382923	0.0218159	0	0.322497	0.0477238	0	0	0.136847	0.0380127	0	0	0	0.158904	0.0962139	0.00437899	0	0.0431886	0	0	0	0.002	0.342822	0.951941
GSM1523863	0.0145736	0.00203639	0	0.340525	0	0	0.250872	0.0438592	0	0.00256794	0.016492	0.0420488	0	0.0252651	0.0918045	0.073896	0.0119269	0.00472506	0.0732702	0	0	0.00613705	0	0.518637	0.85422
GSM1523864	0.0163098	0	0.0723026	0	0	0.423745	0.0704022	0.0295405	0	0	0.0448504	0	0	0.0763068	0.0762693	0.0826432	0.0192799	0.0133584	0.0713976	0	0	0.00359398	0.016	0.212598	1.00092
GSM1523865	0.0252353	0	0.0744039	0.0819438	0	0.138001	0.0648765	0.0385605	0	0.0282655	0.0319862	0	0	0.14188	0.100384	0.227273	0.03279	0	0.0120247	0	0	0.0023753	0.007	0.253014	0.983673
GSM1523866	0.0262574	0	0.181218	0.106877	0	0.0248305	0.109959	0.0351936	0	0.0909688	0	0	0.00557074	0.176332	0.077293	0.0578541	0.00645414	0.0146271	0.0865634	0	0	0	0	0.520658	0.865067
GSM1523867	0.0562189	0	0.136415	0.0250146	0	0.137908	0.0573826	0.0900629	0	0.0729168	0.00317434	0	0	0.0339192	0.0415373	0.0826636	0.034762	0.0579148	0.132871	0	0.00409151	0.0331469	0.003	0.311072	0.95073
GSM1523868	0.00764259	0.000130623	0.0526822	0.158582	0	0	0.100281	0.047012	0	0.15922	0.00465364	0	0	0	0.121556	0.158844	0.0156265	0.0315022	0.0510251	0	0	0.0912425	0	0.422925	0.906305
GSM1523869	0.0585	0	0.0943634	0	0	0.182468	0.024768	0.035663	0	0.0407171	0	0.0367118	0	0.110295	0.0824475	0.0436193	0.12392	0	0.118045	0	0	0.0484807	0.076	0.137244	1.01873
GSM1523870	0.0125527	0	0	0.250587	0	0	0.26256	0.019877	0	0	0.067476	0	0	0.0540735	0.130611	0.102328	0	0.0249545	0.0641941	0	0	0.0107866	0	0.42923	0.903644
GSM1523871	0.0248292	0	0.0487433	0.030209	0	0.153144	0.052434	0.0303403	0.0192513	0.0788184	0.00161577	0	0	0.142272	0.0718271	0.135883	0	0.0402573	0.0630643	0.10731	0	0	0	0.40798	0.91259
GSM1523872	0.0188334	0.016455	0.0407864	0.106527	0	0.129838	0.0285867	0	0	0.0396859	0.00837823	0	0	0.16079	0.0626904	0.206382	0.0322904	0	0.115287	0	0	0.0334695	0.001	0.354335	0.936991
GSM1523873	0.0207631	0.0388531	0.0768285	0.289555	0	0	0.1055	0.0642983	0.0222263	0.0202296	0.0616683	0	0	0.128072	0.0725423	0.04829	0.00686412	0.00577517	0.0385338	0	0	0	0	0.572658	0.827605
GSM1523874	0.07422	0	0	0	0	0.130659	0.0636093	0.0288812	0.00809801	0.009287	0.0241503	0	0	0.226385	0.147043	0.127647	0.00396297	0.0260651	0	0.0951538	0	0.0348395	0.001	0.387055	0.928327
GSM1523875	0.10781	0	0	0	0	0.154551	0.0215856	0.0837532	0.0610709	0.0190472	0.0110264	0.0164961	0	0.0897568	0.0943994	0.088246	0	0.102325	0	0.142833	0	0.00709936	0.256	0.0758614	1.06834
GSM1523876	0.0388521	0	0.11377	0.0551321	0	0.103267	0.184811	0.0172823	0	0.0682488	0.0127057	0	0	0.0990756	0.081858	0.128134	0	0	0.0588391	0	0.00705286	0.030971	0.006	0.270862	0.96818
GSM1523877	0.0609552	0	0.00221202	0	0	0.258144	0	0	0.0610379	0	0.0596481	0	0.00861908	0.0709907	0	0.124105	0	0.122452	0	0.176446	0	0.055389	0.335	0.0644073	1.07059
GSM1523878	0.0297679	0	0.0309601	0.141368	0	0.0603508	0.128861	0.0261805	0	0.0664808	0.0652491	0	0	0.0773941	0.102453	0.0358058	0.0895601	0.00188304	0.143686	0	0	0	0	0.488271	0.873873
GSM1523879	0.0292232	0.00508164	0.0206177	0.0728877	0	0.0631447	0.0552699	0.0870628	0.0360315	0.0889016	0.0245096	0	0	0.254099	0.0554003	0.079762	0.0136966	0.0204215	0.0938904	0	0	0	0.003	0.307851	0.960473
GSM1523880	0.0892739	0	0.0383945	0.157868	0	0.0856299	0.168565	0.0746787	0	0.0534461	0.0184519	0	0	0.0237921	0.102638	0.0676544	0.0277131	0.00445536	0.0624503	0	0	0.0249881	0.002	0.322908	0.951625
GSM1523881	0.0210825	0	0.0546086	0	0	0.332963	0	0.0403929	0.0704604	0	0	0.141456	0	0.113216	0.0526994	0	0.0228322	0	0.123686	0	0.0129373	0.0136656	0.008	0.247094	0.994774
GSM1523882	0.0189637	0	0	0.299329	0	0	0.172633	0.0744204	0.00249317	0	0.0162178	0	0.0136643	0.0419652	0.0992188	0.0827552	0.017014	0.075234	0.0532988	0	0	0.0327922	0.001	0.380076	0.9274
GSM1523883	0.0738472	0	0.061684	0.269371	0	0.00834316	0.0994063	0.0564631	0.00954346	0.0238027	0.040826	0	0	0.0356052	0.162025	0.0810634	0.0162965	0.000694071	0.0429599	0	0	0.0180689	0	0.401631	0.918016
GSM1523884	0.0144017	0.0524277	0.0406606	0.054807	0	0.190492	0.040585	0	0	0.0175408	0.0182839	0	0.0176352	0.0514961	0.0675317	0.0566946	0.0223315	0.0265209	0.30964	0	0	0.0189519	0	0.504141	0.867276
GSM1523885	0.0113474	0	0	0.182848	0	0	0.231611	0.0575179	0	0.0356605	0	0.078109	0.00390967	0.0352879	0.148641	0.0357458	0.000568745	0.0319658	0.0871044	0	0	0.0596823	0	0.458137	0.889529
GSM1523886	0.0327641	0	0	0.0155874	0.0297029	0.116979	0.0868542	0.0117257	0	0.041384	0	0.0222292	0.02208	0.151322	0.13378	0.0688262	0	0.138308	0	0.0939977	0	0.03446	0	0.507447	0.860937
GSM1523887	0.0187239	0	0.0260275	0.242677	0	0.00367917	0.167668	0.0273247	0	0	0.0361298	0	0	0.133408	0.124966	0.0854147	0.0453424	0	0	0.0569136	0	0.0317248	0	0.416697	0.909172
GSM1523888	0.0136598	0	0	0.356733	0	0	0.26863	0.0399556	0	0.0315048	0	0.0181099	0	0.0603679	0.102996	0.0890392	0	0	0.014092	0	0	0.00491209	0	0.591842	0.808772
GSM1523889	0.089095	0	0.0585749	0.171499	0	0.154603	0.00510939	0.006641	0.0547131	0	0	0.0315461	0	0.0933929	0.0697198	0.113891	0	0	0.133293	0	0	0.0179223	0.091	0.131159	1.03061
GSM1523890	0.0595936	0	0.193375	0.0793779	0	0.123185	0.00283357	0.0462462	0.0194861	0	0.0114587	0	0	0.0289287	0.027863	0.094303	0.0818059	0.00415011	0.219892	0	0	0.00750117	0	0.423121	0.90951
GSM1523891	0.0105192	0	0	0.0210966	0	0.0891524	0.0158816	0	0	0	0.0288942	0	0.0604248	0.23169	0.00613154	0.223906	0.019211	0.0791084	0.0652259	0.0225032	0.0116591	0.114596	0	0.595829	0.8064
GSM1523892	0.0473271	0.0119363	0	0.109059	0	0.13647	0.0599973	0.016475	0.0167515	0.0660316	0	0	0	0.0703724	0.219531	0.0287519	0.0452923	0	0.172005	0	0	0	0	0.603374	0.802712
GSM1523893	0.0192944	0	0.059438	0.180365	0	0.263083	0.056211	0.0192969	0.00182534	0.00711013	0.0266742	0	0	0.0440959	0.0410977	0.0589661	0.095398	0.0129097	0.0545475	0.0428188	0	0.0168681	0.106	0.12385	1.0391
GSM1523894	0.0610587	0	0.028034	0.0392377	0	0.24934	0.105498	0.0309449	0	0.0363311	0.00995959	0	0	0.0637781	0.132267	0.0850301	0.0450401	0	0	0.0630405	0	0.0504405	0.124	0.115398	1.04442
GSM1523895	0.0332234	0.0172407	0	0.0375567	0	0.0860703	0.173727	0.107535	0	0.0563879	0.0778041	0	0	0.173781	0.110596	0.0678538	0.0238002	0.0217467	0.0114738	0.00120302	0	0	0.005	0.289909	0.970864
GSM1523896	0.00691599	0.0202496	0.0826279	0.183335	0	0.0205328	0.10932	0.0826716	0	0.0506356	0	0	0.000212552	0.0374926	0.0920293	0.112947	0.0763003	0	0.124729	0	0	0	0.001	0.384486	0.922391
GSM1523897	0.100749	0	0.0497664	0.124851	0	0.0723855	0	0.0666058	0.0587959	0	0.0113828	0	0.0166803	0.0176167	0.019874	0.0815221	0	0.109632	0	0.256328	0	0.0138107	0.188	0.0924432	1.06546
GSM1523898	0.0281534	0	0.0213406	0.121438	0	0.229387	0.17966	0	0	0.026054	0.0341506	0	0	0.13916	0.0366233	0.0768765	0	0.00597664	0.0381517	0.010224	0	0.0528032	0.054	0.161514	1.02484
GSM1523899	0.0370773	0	0	0.184269	0	0.22429	0	0.00924201	0.129628	0.0273668	0	0.0697037	0	0.0553437	0.103178	0.0132142	0.0241715	0.0361477	0.0863676	0	0	0	0.001	0.384459	0.932339
GSM1523901	0.00555696	0.00461016	0	0.151386	0	0.0339371	0.118991	0.0375398	0.0119019	0.0576022	0	0.0478695	0	0.0683703	0.127768	0.183212	0.026205	0.0156393	0.0979142	0	0	0.0114958	0	0.520044	0.855562
GSM1523903	0.105404	0	0.0134532	0.0800917	0	0.318185	0.0354236	0.00881739	0.0148303	0	0.029092	0	0	0.177488	0.0600539	0.0725996	0	0.0389365	0	0.0255206	0	0.0201048	0.055	0.161091	1.03045
GSM1523904	0.0388168	0.00118578	0.0342383	0.0938946	0	0.186773	0.0464214	0.0430855	0	0.0554515	0	0.00219936	0	0.0728664	0.0895913	0.0806047	0.0224188	0.00692896	0.209647	0	0	0.0158766	0	0.467926	0.884366
GSM1523905	0.0295554	0	0.150182	0.0728416	0	0.178308	0.0135438	0.00786615	0.0469758	0	0.0355732	0	0.0241637	0.0204316	0.0551262	0.0761382	0.0764317	0.0377441	0.133248	0	0	0.0418701	0.002	0.313831	0.949718
GSM1523906	0.0894845	0	0.131676	0.205854	0	0	0.0957788	0.0518004	0.00665719	0.0122073	0.0322374	0	0	0.111485	0.136813	0.0413784	0.0144495	0	0.0701786	0	0	0	0	0.697271	0.768634
GSM1523908	0.0385322	0	0.0341012	0.0732654	0	0	0.12636	0.0842999	0.00437347	0.0215924	0	0.0986268	0	0.0159835	0.162629	0.140433	0.0126929	0.0587442	0.0486823	0	0	0.0796839	0.065	0.151175	1.04293
GSM1523909	0.00359344	0.000471476	0	0.309085	0	0	0.147994	0.0440651	0	0.0462408	0	0.0565091	0	0.0656929	0.0958113	0.107202	0.00357058	0.0148876	0.0887921	0	0	0.0160834	0	0.560799	0.829886
GSM1523910	0.0559145	0	0.0400544	0.226653	0	0	0.153783	0.11117	0	0.0431639	0.03832	0	0	0.0653727	0.0637178	0.0740658	0.00346421	0.0653701	0	0.0270442	0	0.0319061	0.001	0.367123	0.932689
GSM1523911	0.0490032	0	0	0.0284373	0	0.11546	0.169738	0.0480129	0	0.00657539	0.0618769	0	0.00299994	0.0564395	0.051068	0.0576017	0	0.17915	0	0.135051	0	0.0385853	0.002	0.343393	0.945305
GSM1523918	0.0656002	0	0.136102	0.100247	0	0.0157974	0	0.0356838	0	0.0889689	0	0.0126924	0	0.0256361	0.167609	0.152332	0.0303954	0	0.168936	0	0	0	0.002	0.342354	0.942873
GSM1523919	0.0450358	0.01804	0	0.0937871	0	0.0597294	0	0.0652618	0.0172647	0.0992003	0	0.0266984	0	0.0984216	0.140477	0.105052	0.0133491	0	0.217683	0	0	0	0	0.456144	0.888992
GSM1523920	0.0543166	0	0.040045	0.0844168	0	0.161848	0.0717972	0.0206388	0	0.0312258	0.0127498	0	0	0.0345956	0.0659359	0.236396	0.0485215	0.0015261	0.110063	0	0.0259235	0	0	0.414329	0.909726
GSM1523921	0.038235	0	0.044894	0.119194	0	0	0.113866	0.0446062	0.0120031	0	0	0.0930201	0	0.0927397	0.145057	0.142858	0.0290064	0	0.100838	0	0	0.0236839	0	0.453825	0.890162
GSM1523922	0.0129161	0	0	0	0.0280838	0.159099	0.0304193	0.0118848	0	0.00899473	0.00110642	0.0188513	0.0974557	0.144984	0.110963	0.0328179	0	0.107302	0	0.0937429	0.0483223	0.0930581	0.002	0.314467	0.964387
GSM1523923	0.035744	0	0.194429	0.0640607	0	0.0865471	0	0.0174561	0	0.0297833	0.0320499	0.0179791	0	0.216469	0.0542301	0.107202	0.00753895	0.0179208	0.0193154	0.0670617	0	0.0322128	0.002	0.346351	0.939972
GSM1523924	0.0223069	0	0.0551958	0.140555	0	0.177911	0	0.011779	0	0.117742	0	0.0281731	0	0	0.0963288	0.118382	0.0942367	0.00228091	0.127877	0	0.00723218	0	0	0.397707	0.91774
GSM1523925	0.0432518	0	0.0101164	0.0337208	0	0.165806	0.0440574	0.108802	0.034401	0	0.0226822	0.000523042	0.0077924	0.240632	0.0577725	0.0897318	0.00670557	0.0662905	0.0677138	0	0	0	0.004	0.298735	0.964499
GSM1523926	0.0527715	0	0.154099	0.150791	0.00794507	0	0	0.0434684	0.0829535	0	0	0.0968228	0.0267058	0.0592351	0	0.0824563	0	0.142288	0.0933617	0	0	0.00710083	0.075	0.139019	1.02169
GSM1523927	0.00135066	0.0083058	0.205786	0.0101736	0	0.156927	0.0454648	0	0.00922445	0	0.00493031	0	0.0299751	0	0.00608465	0.18896	0.0228573	0.0317433	0.278216	0	0	0	0	0.432812	0.905386
GSM1523928	0.0937221	0	0	0.0114788	0	0.144008	0.101912	0.0463555	0	0	0	0.0416751	0	0.125585	0.123025	0.107065	0.0426402	0	0	0.122376	0	0.0401579	0.127	0.113135	1.05192
GSM1523929	0.00691944	0.0209386	0.0919611	0.174484	0	0.0150291	0.11912	0.0369801	0.00284095	0.0102383	0	0.0303614	0	0.195808	0.102749	0.122402	0	0	0.060773	0	0	0.00939595	0.001	0.365912	0.931978
GSM1523930	0.0611948	0	0.0510206	0.0886559	0	0.0896869	0.0779488	0.0666013	0	0	0.0589395	0	0.00221517	0.197697	0.0461545	0.0319502	0.00335515	0.0712022	0.125883	0.027495	0	0	0.003	0.30433	0.957789
GSM1523931	0.0515936	0.00965935	0.0508583	0.292255	0	0	0.209404	0.0614907	0	0	0.0345378	0	0	0.0446191	0.0403191	0.11443	0.00730746	0.00123512	0.0822904	0	0	0	0.006	0.267974	0.975964
GSM1523932	0.103366	0	0.0421247	0.121898	0	0.0619612	0	0.0701453	0.0109259	0	0	0.0307847	0	0.173783	0.0857608	0.0683082	0	0.0780764	0.136807	0	0	0.0160593	0.003	0.309994	0.956374
GSM1523933	0.0221425	0	0.0438835	0.0878375	0	0.0983774	0.0494586	0	0	0	0.0352132	0	0.0362048	0.219386	0.0373116	0.017256	0	0.0472175	0	0.28782	0	0.0178908	0	0.465579	0.887535
GSM1523934	0.0879151	0	0.115939	0	0	0.18919	0	0.0522591	0	0	0.0216218	0.0254998	0	0.115465	0.0797746	0.0797685	0.0332919	0.000818587	0.141726	0	0	0.0567303	0.053	0.16307	1.00859
GSM1523935	0.0423579	0	0	0.00190793	0.0107846	0.0621802	0.00363677	0.0341502	0	0.00509714	0.0243458	0	0	0.347456	0	0.226724	0	0.12698	0	0.0402647	0.00513454	0.0689812	0	0.590126	0.806713
GSM1523936	0.00919114	0.00755885	0.158047	0.0774077	0	0.194135	0	0.012672	0.0109512	0.0256637	0	0	0	0.0145426	0.0354484	0.0461232	0.187573	0	0.209699	0	0.00178813	0.00919811	0	0.483686	0.882908
GSM1523937	0	0.0416288	0	0.216057	0	0	0.101674	0	0.019575	0.00795671	0	0.0354561	0	0.0496465	0.104091	0.151534	0.00716101	0	0.0683074	0	0	0.196912	0	0.441154	0.897641
GSM1523938	0.0805309	0	0	0.0443794	0	0.110482	0	0.0768488	0.0118297	0.0792831	0.0304895	0	0.00551691	0.028223	0.185004	0.136405	0.0258156	0	0.185192	0	0	0	0	0.44877	0.893101
GSM1523939	0.0758369	0	0.123967	0.123208	0	0.0988516	0	0.0566782	0	0.0483211	0	0.0163031	0	0	0.0457041	0.139228	0.00412523	0.00728889	0.260488	0	0	0	0.001	0.353241	0.936341
GSM1523940	0	0.0237887	0.152048	0.212766	0	0.021228	0.0346169	0.0606125	0.0272407	0	0.00244651	0.00494424	0	0.125059	0.0530184	0.094622	0	0.0693772	0.115198	0	0	0.00303349	0.498	0.040402	1.05516
GSM1523941	0.0241242	0	0.0710179	0.309444	0	0	0.203762	0.0602599	0	0.022417	0.018229	0	0	0.0413465	0.0713561	0.0632602	0.0152923	0.021059	0.0784316	0	0	0	0	0.523492	0.854952
GSM1523942	0.0126623	0	0.0841264	0	0	0.212758	0.0250737	0.00473581	0.00449672	0	0	0.0117355	0	0.194804	0.0391571	0.0717828	0.0078161	0.0287762	0.209436	0.0607537	0	0.0318853	0.001	0.35013	0.940514
GSM1523943	0.021075	0.00203275	0	0.0232492	0	0.269026	0.053739	0.0429768	0	0	0.095349	0	0	0.0995178	0.142257	0.0678241	0.0444496	0.0357331	0.085215	0	0	0.017556	0.001	0.347638	0.94321
GSM1523944	0	0.0952408	0.0905844	0.148709	0	0.0149093	0.122172	0.0302511	0	0.0238944	0	0.079895	0.00105253	0.0820306	0.115713	0.0608048	0.00420967	0	0.130533	0	0	0	0.008	0.243359	0.986166
GSM1523945	0.0180708	0	0	0.0200134	0.00152257	0.100862	0.0192151	0	0	0	0.0267675	0.0151491	0.0176167	0.273806	0	0.191869	0	0.0980282	0	0.151888	0.00238173	0.0628096	0	0.61418	0.791423
GSM1523946	0.086276	0	0.0192767	0.086374	0	0.115355	0.070256	0.00356693	0.0295563	0.0207591	0	0.0179931	0	0.160194	0.0790208	0.128985	0	0	0.0722327	0	0	0.110154	0.087	0.133559	1.03404
GSM1523947	0.010256	0	0.0772337	0.196528	0	0.0209527	0.162401	0.0451846	0.0149826	0	0.0230993	0	0	0.129402	0.080764	0.0997119	0.000649784	0.0171677	0	0.109792	0	0.0118754	0.001	0.390718	0.920756
GSM1523948	0.0636436	0	0.0215163	0.113138	0	0.100893	0.00945951	0.00758778	0	0.0538883	0	0	0	0.177714	0.0644039	0.115559	0.0632551	0	0.191979	0	0	0.0169632	0	0.507841	0.86486
GSM1523949	0.0732123	0.00403315	0.0434184	0.107423	0	0.152641	0.0230351	0.0441574	0	0.110713	0	0	0	0.0161415	0.125249	0.0733162	0.017121	0.0326222	0.174181	0	0	0.00273614	0.002	0.336269	0.947206
GSM1523950	0.154785	0	0	0.224782	0	0	0.0330678	0.113563	0.0550948	0	0.0351737	0.0110316	0	0.106072	0.0657298	0.07991	0	0.0530223	0.0295337	0	0	0.0382333	0.036	0.183893	1.01699
GSM1523951	0.0113697	0.0105935	0.22018	0.203703	0	0.00417238	0.10097	0.02969	0	0.0387709	0.00110292	0	0	0.162113	0.0771413	0.0560157	0.0106517	0	0.0735258	0	0	0	0	0.545063	0.855144
GSM1523952	0.0119721	0.0234692	0.117694	0.0225085	0	0.231128	0.0955582	0.0194415	0	0.11119	0.0402535	0	0	0.0126201	0.0709336	0.0773429	0.00773167	0.0128526	0.0972452	0	0	0.0480594	0	0.473509	0.88271
GSM1523953	0.138098	0	0.0361298	0.0707309	0	0.111224	0.0118917	0.0617654	0.0139382	0	0.00914747	0.0586929	0.0408713	0.144177	0.0174938	0	0	0.0281001	0.257739	0	0	0	0.053	0.161919	1.01964
GSM1523954	0.0202741	0	0.185037	0.0480783	0	0.263964	0	0	0.111516	0	0.0220885	0.106897	0	0.00418421	0	0.0625942	0	0.0144639	0.160903	0	0	0	0.558	0.0324918	1.0799
GSM1523955	0.071464	0	0.206476	0.0834439	0	0.309427	0.0467984	0	0	0.0476143	0	0.0190163	0	0	0.021189	0.0724301	0	0.00907732	0.113063	0	0	0	0.001	0.374693	0.927807
GSM1523956	0.0556221	0	0.0266001	0.0226018	0	0.111686	0.0729419	0.088563	0	0.0348945	0.00871418	0.00722969	0	0.208115	0.0996847	0.0842716	0	0.0837473	0	0.0757459	0	0.0195821	0.024	0.198542	1.01359
GSM1523957	0.00162317	0	0.190482	0.0132672	0	0.392796	0	0	0.104996	0	0.0527186	0.00736008	0.0358126	0.0512276	0.0752298	0	0.0111551	0	0.0633317	0	0	0	0.531	0.0363	1.07459
GSM1523958	0.0156923	0.000259584	0.143916	0.159935	0	0	0.122295	0.0466696	0	0.0597566	0	0.0025548	0	0.0440255	0.0817366	0.0409639	0.0215714	0.0136842	0.24694	0	0	0	0	0.596738	0.826909
GSM1523959	0.0708294	0	0.0856597	0	0.0344219	0.181194	0	0.0875209	0	0	0	0.0351278	0	0.0637757	0.0185541	0.0249243	0.0296112	0.0150467	0.276177	0.0453578	0	0.0317992	0.053	0.162553	1.02165
GSM1523960	0.0503104	0	0	0.0668643	0	0.161158	0	0.0738326	0.119762	0	0.0782889	0	0	0.130312	0.0149611	0.0437166	0.0249391	0.129955	0.061574	0.044327	0	0	0.185	0.0937741	1.05429
GSM1523961	0.03643	0	0.0394652	0	0	0.0409145	0.161419	0.139491	0	0.0556968	0	0.0717057	0.0278465	0.127372	0.178524	0	0.00610638	0.0176177	0.0974103	0	0	0	0.042	0.175271	1.02944
GSM1523962	0.035565	0.0933059	0.0991488	0.0275124	0	0.272702	0	0.047124	0.0119466	0.0464285	0.0152413	0	0.00519288	0.00474428	0.0278504	0.108689	0.00322734	0.0259361	0.175386	0	0	0	0	0.446726	0.89598
GSM1523963	0	0	0.163607	0.0529253	0	0.198732	0.0373553	0	0	0.0838444	0	0	0	0.0274416	0.0563155	0.162052	0.052511	0	0.131962	0	0	0.0332538	0.001	0.361719	0.931913
GSM1523964	0.00655845	0	0.0908412	0.102282	0	0.216697	0.0351399	0.107459	0.0538309	0.0142981	0.0310343	0	0	0.0294257	0.116184	0.0344212	0.0109496	0.0594364	0.0805817	0	0	0.0108608	0.007	0.25137	0.988223
GSM1523965	0.0388722	0	0	0.00692542	0.0239217	0.0284924	0.00888464	0.0196225	0	0.000632233	0.0167392	0	0.00870256	0.189257	0.0183333	0.0551791	0	0.121782	0.155147	0.26553	0	0.0419784	0	0.486733	0.879255
GSM1523966	0.196612	0	0	0.0283121	0	0.149065	0	0.0896714	0	0.03935	0	0.00588825	0	0.0476737	0.178023	0.0777532	0.0767131	0	0.110939	0	0	0	0	0.466234	0.883812
GSM1523967	0.0261225	0.020784	0.301212	0.135689	0	0.110564	0.0140026	0.0826484	0	0.0304478	0	0	0	0.0555437	0.0646047	0.0340813	0.0219159	0.00998061	0.0924029	0	0	0	0	0.503945	0.877158
GSM1523968	0.035449	0	0	0.0490093	0	0.196606	0	0.0300666	0	0.163101	0	0.00582385	0.00601715	0	0.117889	0.248586	0.0156088	0	0.131843	0	0	0	0.003	0.311707	0.960957
GSM1523969	0.0373237	0.0549029	0.171571	0.064595	0	0.244978	0.00474271	0	0	0.0973864	0	0	0	0	0.0412538	0.100639	0.0208178	0	0.16179	0	0	0	0.002	0.326443	0.946923
GSM1523970	0.163353	0	0.077019	0.00252699	0	0.177676	0	0	0.0430567	0	0.107532	0	0	0.0159216	0.0214279	0.0533603	0.11061	0	0	0.225607	0	0.00190956	0.375	0.0587302	1.07225
GSM1523971	0.105453	0.0918906	0.0697258	0.059461	0	0.193924	0.00819147	0.0447994	0.0182872	0.00493089	0	0.00197068	0.0167436	0.0152412	0.0239763	0.0924931	0	0.000908279	0.252004	0	0	0	0.002	0.322702	0.950449
GSM1523972	0.0446172	0	0.0150158	0	0.00832277	0.121089	0.0154569	0.0641807	0.0528241	0.0638091	0.0163649	0.0181431	0	0.177981	0.0406024	0.177337	0.0770298	0.0634817	0.0437444	0	0	0	0.061	0.155708	1.02538
GSM1523973	0.0116414	0	0.036108	0.0544535	0	0.109773	0.0137875	0	0	0	0	0.0243846	0	0.0498495	0.0269335	0.0931235	0	0.00873109	0.544462	0	0	0.0267524	0	0.503406	0.866482
GSM1523974	0	0	0.0699749	0	0	0.240945	0.0227232	0.103902	0.0745653	0.0256846	0.044727	0	0	0.285689	0.0730679	0.00513691	0.036694	0.00582512	0	0.0110642	0	0	0.075	0.138527	1.04508
GSM1523975	0.0733679	0.0101874	0	0.372372	0	0	0.0850012	0.077763	0.00625968	0.0496499	0	0	0	0.0250544	0.150722	0.0721448	0.000538812	0	0.0769391	0	0	0	0	0.623592	0.787683
GSM1523976	0.056117	0	0.0117298	0.0776907	0	0.198119	0	0.0155963	0.0743321	0	0	0.0769165	0	0.0371162	0.126779	0.0280879	0.0122093	0.0200187	0.265288	0	0	0	0.008	0.24712	0.995227
GSM1523977	0.173543	0	0.0733763	0	0	0.192196	0	0.00107888	0.115716	0	0.00426029	0.00797923	0	0.180832	0.00720399	0.137542	0	0.0571964	0.0342429	0.0148332	0	0	0.682	0.0140993	1.07814
GSM1523978	0.0562666	0	0	0.0159583	0	0.223156	0.151104	0.0169564	0	0	0.0682633	0	0.00130557	0.0945598	0.138581	0.0659834	0.0116024	0.01894	0.0197482	0.0428508	0	0.074725	0.006	0.259838	0.984087
GSM1523979	0	0	0.0529062	0.263487	0	0	0.21811	0.0311247	0	0.0364926	0	0	0	0.0490591	0.125267	0.110554	0	0.0389137	0.0661915	0	0	0.00789385	0	0.428807	0.902819
GSM1523980	0.0702774	0.0423331	0.158602	0.0965271	0	0.146971	0.0405436	0.0282881	0	0.0641166	0.020459	0	0	0.0192921	0.0595141	0.0165265	0.0464452	0	0.190104	0	0	0	0	0.595046	0.830903
GSM1523981	0.00408224	0	0	0.0073768	0	0.113197	0.0377798	0.0163266	0	0.0389969	0.0418166	0	0.0650532	0.136703	0.0512307	0.256574	0	0.100842	0	0.0499478	0.021582	0.0584907	0	0.606325	0.805391
GSM1523982	0.0163828	0	0.0342789	0	0.0474132	0.00383539	0	0	0	0.0834987	0.0151155	0	0.0565723	0.403844	0.0132661	0.212433	0	0	0.0382375	0.00272118	0	0.0724017	0	0.738709	0.688805
GSM1523983	0.0449434	0	0.0718063	0.177364	0	0.0689885	0.137892	0.0785049	0	0	0	0.0378352	0	0.0824759	0.0928723	0.0762851	0.0136158	0.0272353	0.0237309	0	0	0.0664507	0.006	0.267485	0.975237
GSM1523984	0.0968101	0	0.0445556	0	0	0.208067	0.064777	0.102211	0	0.0644686	0.0337003	0	0	0.116819	0.111168	0.0618937	0	0.0278214	0	0.0140319	0	0.0536771	0.365	0.0604241	1.06682
GSM1523985	0.06393	0	0.0879136	0.0399095	0	0.0871226	0.159576	0.0991177	0	0.0152726	0.110605	0	0.00766352	0.103213	0.0724899	0.0155261	0.0051657	0.0951167	0	0.0373776	0	0	0.001	0.381783	0.924443
GSM1523986	0.00638317	0.0161831	0.0983653	0.165885	0	0	0.0118444	0.0063788	0	0.181479	0	0	0.00990073	0.0409383	0.110169	0.143346	0.0595452	0	0.149582	0	0	0	0.005	0.289213	0.967291
GSM1523987	0.103439	0.0126012	0.137353	0.132857	0	0.328021	0.00819502	0.00311439	0	0.0620229	0.0268132	0	0.000249097	0	0.0262056	0.0569596	0	0.0197893	0.0535094	0.0288706	0	0	0	0.635985	0.791097
GSM1523988	0.0743801	0	0	0.154537	0	0.0729908	0	0.0863293	0.0143176	0.144384	0	0	0	0.0191813	0.210762	0.123452	0.0122652	0	0.0874004	0	0	0	0	0.613711	0.793736
GSM1523989	0.0136739	0.00189058	0.0706694	0.0670856	0	0.177799	0.00420467	0.00105251	0.0187868	0.0258913	0.0138528	0.00476084	0	0.054307	0.149131	0.18656	0.0284146	0	0.179418	0	0.0025024	0	0.042	0.177031	1.01603
GSM1523990	0.0022661	0	0.1038	0.126785	0.0500755	0.0623087	0	0	0	0	0	0.0277891	0.000181543	0.0923813	0.0918425	0.2097	0.0601024	0.040818	0.131949	0	0	0	0.195	0.0886693	1.04572
GSM1523991	0.00165086	0	0.122217	0.14857	0	0.0952465	0.027378	0.0440939	0.0151926	0.0704411	0	0.0265937	0	0.0161955	0.0710381	0.0553682	0.0135538	0.00345869	0.289001	0	0	0	0.002	0.32451	0.952145
GSM1523992	0.00211736	0	0.0669465	0.0962161	0	0.282495	0	0.00710726	0.0106926	0	0	0.0414904	0	0	0.0862909	0.16897	0.0322889	0	0.205385	0	0	0	0.005	0.286837	0.967545
GSM1523993	0.0667782	0	0.0488406	0.0196383	0	0.21491	0.151792	0.072989	0	0.0501032	0.0737548	0	0	0.0281857	0.123121	0.0673531	0.0217821	0	0.0607511	0	0	0	0	0.444543	0.894856
GSM1523994	0.0587548	0	0.0900289	0.0625062	0	0.14381	0.0101638	0.038512	0.00216013	0.0856625	0	0.0101349	0	0.0741257	0.0899043	0.0464764	0.022277	0.00887749	0.256606	0	0	0	0.001	0.382235	0.923977
GSM1523995	0.136169	0	0.0138087	0.161118	0	0.0946967	0	0.0235602	0.00823215	0.0407658	0.0294664	0.00648136	0	0.0849051	0.244201	0.104299	0	0.00566465	0	0.0146292	0	0.0320032	0.068	0.146938	1.07011
GSM1523996	0.0506805	0	0.0194885	0	0	0.361136	0	0	0.0095473	0.0837112	0	0.0519859	0.0346666	0.0278484	0.0588044	0.157854	0.0356136	0.0423788	0.0662854	0	0	0	0.002	0.312253	0.957907
GSM1523997	0.0669268	0	0.125544	0.0438164	0	0.166226	0.098066	0.0231617	0	0	0.0549957	0	0	0.189666	0.10637	0.0587043	0	0	0.0304109	0.00304562	0	0.0330664	0.01	0.236724	0.985918
GSM1523998	0.00732794	0.00341327	0	0.0360613	0	0.350786	0	0	0.149807	0	0	0.00983994	0	0.117445	0.0488173	0.11053	0	0	0.129618	0.0363549	0	0	0.199	0.0875229	1.06411
GSM1523999	0.123908	0	0.142049	0	0	0.243636	0	0	0.110839	0	0.112652	0	0	0.0819489	0	0	0.0373834	0.0799604	0	0.0676236	0	0	0.449	0.0472828	1.06218
GSM1524000	0.0473056	0	0.138259	0.0750574	0	0.11528	0.00758108	0.035225	0	0.0771629	0	0.00830996	0	0.095122	0.106917	0.132627	0.0257232	0	0.103321	0	0	0.0321102	0	0.47017	0.885347
GSM1524001	0.113407	0	0.134995	0.11084	0	0.0987586	0.0208077	0.0741433	0.0323184	0	0.019059	0.0193496	0	0.119081	0.0823893	0.0573577	0	0.0147709	0.102723	0	0	0	0.025	0.196281	0.998195
GSM1524002	0	0.00157242	0.153598	0.191614	0	0	0.188353	0.0740542	0	0.0407707	0.0727669	0	0	0.00791752	0.0865484	0.115736	0	0.0241269	0.0250818	0	0	0.0178606	0	0.582156	0.82703
GSM1524003	0.00197905	0	0.102522	0.0589833	0	0.275367	0	0	0.0671111	0	0	0.0474189	0.00895955	0.128597	0.0148221	0.105404	0.0201829	0	0.168653	0	0	0	0.068	0.147065	1.02343
GSM1524004	0.0381663	0	0.0614899	0.151866	0	0.129734	0.0479681	0.0413971	0	0.00406439	0	0.0256082	0	0.0422328	0.0878261	0.091511	0.0603464	0.00735233	0.210438	0	0	0	0	0.400538	0.91556
GSM1524005	0.0471704	0	0.271425	0.0566415	0	0.158161	0.0249679	0.0799968	0.0181589	0.0435464	0.036211	0	0.00316744	0.0464197	0.0548957	0.104571	0	0.00594025	0.0487269	0	0	0	0.01	0.235181	0.979632
GSM1524006	0.074096	0	0	0.0741857	0	0.262569	0.0247774	0	0	0.156594	0	0	0	0	0.0619571	0.161235	0.0431764	0.00491145	0.136498	0	0	0	0	0.451594	0.891298
GSM1524007	0.0584343	0	0.128064	0.11364	0	0.129704	0.0301099	0.0732998	0	0.0462665	0.00643351	0	0	0.0686164	0.134072	0.0910035	0.0300619	0	0.0902949	0	0	0	0.001	0.355217	0.935471
GSM1524008	0.0375015	0.0376196	0	0.0527457	0	0.0494153	0.0696878	0.0468678	0.00563409	0.0127935	0	0.0140356	0	0.126978	0.0822341	0.14015	0	0.138961	0.120878	0	0	0.0644989	0.005	0.282322	0.969992
GSM1524009	0.0436448	0.0440827	0.0175391	0.173024	0.0243555	0.0659973	0.00112493	0.061403	0	0.0559658	0.00432586	0	0.0245567	0.0381791	0.0734761	0.0955177	0.0139039	0.068383	0.173132	0.0213887	0	0	0.001	0.347436	0.939839
GSM1524010	0.0590883	0.127786	0.0333804	0.162156	0	0.108022	0.00371772	0.0381702	0	0.159133	0	0	0	0.00588538	0.0385707	0.0899626	0	0	0.174128	0	0	0	0	0.475314	0.879173
GSM1524011	0.039334	0	0	0	0	0.422999	0	0	0.0477067	0	0.00992246	0.0427419	0.00722853	0.161041	0.0352135	0.0526114	0.0448834	0.0143133	0.118365	0.00364016	0	0	0.11	0.121639	1.04636
GSM1524012	0.0204345	0	0.0983439	0.0384894	0	0.0151836	0.112515	0.0348682	0	0.0195007	0.00813303	0.0156942	0.00310547	0.331185	0.0891027	0.126357	0	0	0.033876	0.003813	0	0.0493983	0	0.441275	0.898091
GSM1524013	0.0219894	0	0.0510638	0.00565709	0	0.192373	0.0903746	0.00212089	0	0.00752059	0.0481874	0	0	0.199498	0.143208	0.12789	0	0	0	0.0695594	0	0.0405578	0.005	0.292897	0.972215
GSM1524014	0.042494	0	0.048794	0.0456742	0	0.227209	0	0.095076	0	0.0560671	0	0.0361346	0.0168771	0.0640444	0.0895389	0.0586171	0	0.0985599	0.115318	0	0.00559612	0	0.049	0.167843	1.0206
GSM1524015	0.158185	0	0.0209167	0	0	0.197336	0	0.113291	0.0896268	0.0444622	0.0782084	0	0	0.126843	0.0133992	0	0.0684201	0.009578	0	0.0720296	0.00770379	0	0.016	0.211265	1.00505
GSM1524016	0.0311261	0.0468079	0.145857	0.0372502	0	0.262513	0.0481267	0.0442463	0	0.0965575	0.00397962	0	0	0	0.040892	0.0842344	0.0474021	0.0648416	0.0461653	0	0	0	0	0.501519	0.871272
GSM1524017	0.0234461	0	0.0370621	0.157201	0	0.0282981	0.0684778	0.0834724	0.00624473	0.0376597	0	0.0223532	0	0.0216639	0.173773	0.150963	0.0109508	0.0330793	0.129688	0	0	0.0156666	0	0.465599	0.884138
GSM1524018	0.0235877	0	0.0302545	0.0791089	0	0.272025	0.0755709	0	0	0	0.00816257	0.0373071	0.000586286	0.15415	0.0525571	0.13406	0.0434148	0	0.0892157	0	0	0	0.001	0.39067	0.920646
GSM1524019	0.03449	0.00545419	0.202604	0.0574808	0	0.156704	0.0107081	0.0439831	0.0171146	0.0118591	0.0895354	0	0	0.109801	0.0457508	0.0826479	0.00835379	0.00567948	0.0694099	0.0310581	0	0.0173657	0.001	0.391125	0.920245
GSM1524020	0.134539	0	0.0829327	0.0876955	0	0.165768	0.00707711	0.0405373	0	0.0142308	0.0167253	0	0.0114238	0.0832106	0.0694298	0.0234031	0.0322677	0.0153298	0.21543	0	0	0	0	0.475754	0.882626
GSM1524021	0.0544211	0	0.0346849	0.0550281	0	0.164582	0	0.038217	0.0115277	0	0	0.0167036	0	0.117934	0.061026	0.0486682	0	0.0147866	0.360585	0	0	0.0218358	0	0.555511	0.837071
GSM1524022	0.225198	0	0	0.107122	0	0.0991148	0.0120418	0.0720808	0.0115025	0.0418682	0	0.0101004	0	0.0501934	0.142429	0.139325	0	0.0118583	0.0771656	0	0	0	0	0.536666	0.846403
GSM1524023	0.0279529	0	0	0.287263	0	0.0913827	0.0913224	0.0974958	0	0.0328699	0	0.0182563	0	0.108339	0.11923	0.022479	0.0246242	0.0260846	0.0234237	0.0292765	0	0	0	0.421415	0.910285
GSM1524024	0	0.00616261	0.181854	0.0694155	0	0.260706	0	0	0.0195825	0	0.0424924	0	0	0.177958	0.0260558	0.111586	0	0.0502898	0.03011	0.0237882	0	0	0.001	0.375175	0.927358
GSM1524025	0.0528433	0	0	0.0318868	0	0.0958432	0.0835106	0.0831749	0	0.0203788	0	0.0530182	0.0082671	0.123722	0.104587	0.0538022	0.022514	0.133888	0	0.0606225	0	0.0719424	0.001	0.386098	0.925566
GSM1524026	0.0175511	0	0.106035	0.0741011	0	0.136195	0.0337931	0.011338	0	0	0.0295278	0.00867963	0.0230879	0.0678724	0.135088	0.138362	0.0590656	0.00772073	0.151583	0	0	0	0	0.481891	0.879145
GSM1524027	0	0.0022843	0.120862	0.114121	0	0.230633	0.0358013	0	0	0	0	0.0425938	0.0112781	0.0479801	0.0676373	0.0705038	0.0668973	0.0168049	0.141111	0	0	0.0314914	0.063	0.153804	1.01484
GSM1524028	0.0586202	0	0.228302	0.0989871	0	0.145605	0.00515623	0.0531422	0	0.0310291	0.00149996	0.0138245	0	0.0798118	0.0679813	0.0328269	0.0200981	0.0128281	0.136549	0	0	0.0137388	0.006	0.270174	0.96676
GSM1524029	0.0574091	0	0.0902614	0.134834	0	0.201113	0.0137052	0	0	0.0514688	0	0.00232587	0	0	0.065198	0.164968	0	0	0.218717	0	0	0	0.002	0.327922	0.947962
GSM1524030	0.162546	0	0.0458265	0.0666318	0	0.22829	0.00938544	0.0224929	0	0.122935	0	0	0	0	0.0369853	0.114453	0	0.0172029	0.173251	0	0	0	0.002	0.312366	0.95664
GSM1524031	0.0376618	0	0	0.0614448	0	0.117022	0.0656173	0.00298721	0	0	0.0595398	0.00284722	0	0.260237	0.0505228	0.107644	0	0.075098	0	0.149952	0	0.00942628	0.001	0.367439	0.939224
GSM1524032	0.0710452	0	0	0	0	0.080293	0	0.016457	0.0275147	0.0117052	0.0385611	0	0	0.245125	0.0218215	0.05112	0	0.0141686	0	0.358352	0.00316349	0.0606733	0	0.416972	0.930836
GSM1524033	0.0743615	0	0.152509	0.121375	0	0	0.098592	0.0603558	0.0106472	0	0.0592738	0.00667968	0	0.127656	0.105761	0.0406314	0.0143426	0.0106718	0.117144	0	0	0	0	0.495582	0.87543
GSM1524034	0.143258	0	0.0982339	0.0861487	0	0.209342	0	0.0175824	0.0103205	0.0659401	0	0	0	0.0680304	0.047182	0.0936604	0.0126106	0.00368709	0.143686	0	0.000317761	0	0	0.429066	0.903266
GSM1524035	0.0794958	0	0.0321398	0.144312	0	0.0736383	0.00899486	0.0582937	0.00902396	0.0970347	0	0.0179917	0	0.0018116	0.147448	0.120567	0.0130298	0	0.196219	0	0	0	0	0.568873	0.828478
GSM1524036	0.0747013	0	0.0679227	0.0303857	0	0.154769	0.0118695	0.0324271	0.00958063	0	0.0265827	0.0226126	0.0130041	0.155352	0.0688277	0.104486	0.0210419	0	0.206436	0	0	0	0.012	0.230108	0.987109
GSM1524037	0.0508755	0	0.120922	0.0373191	0.0156324	0.0637114	0.0120339	0.0278501	0	0.0192051	0.0238564	0	0	0.247995	0.0508242	0.18384	0.00119372	0	0.133237	0	0	0.0115041	0.002	0.345634	0.94205
GSM1524038	0.0153705	0	0	0.0326813	0	0.120875	0.0482341	0.0046317	0.066333	0	0.0213284	0	0	0.186028	0.045201	0.0479533	0	0.165168	0	0.205451	0	0.0407435	0	0.49053	0.870784
GSM1524039	0.00716655	0	0	0	0	0.0761263	0	0	0	0.00204968	0.028071	0	0.0878606	0.400263	0.00664459	0.0540525	0.00469588	0.0435069	0	0.235359	0.00397105	0.0502328	0	0.547971	0.840056
GSM1524040	0.0311646	0.048599	0.0149937	0	0	0.0911692	0.0308038	0.0302044	0	0.119242	0	0.00610061	0	0.00980952	0.121866	0.0793545	0.0252926	0.00363723	0.344462	0	0	0.0433015	0	0.460317	0.886862
GSM1524041	0.0182838	0	0	0.0640051	0.038889	0.095432	0.0494555	0.000519153	0	0	0	0.0397822	0	0.189514	0.0252415	0.141032	0	0.180744	0	0.152699	0	0.00440359	0	0.487669	0.872366
GSM1524042	0.0575	0	0.166822	0.0488688	0	0.051472	0.120439	0.0375926	0	0.0570898	0.0172584	0	0	0.161858	0.0714908	0.00188485	0	0.064242	0.0011556	0.0711005	0	0.0712255	0.003	0.305623	0.955701
GSM1524043	0.0208686	0	0.0437226	0.053776	0	0.0630443	0.172552	0.10901	0	0.0522297	0.0592242	0.000680247	0	0.0596395	0.151019	0.13901	0.0169206	0.0183788	0.0399241	0	0	0	0	0.547437	0.841546
GSM1524044	0.0435514	0	0.0425298	0.0383425	0	0.0816356	0.0637522	0.0834268	0	0.0660764	0.0261408	0	0	0.241718	0.102576	0.0869612	0.0079175	0.0102814	0.105091	0	0	0	0	0.54179	0.84597
GSM1524045	0.0602052	0	0.125194	0.0273638	0	0.240265	0.0404455	0.105578	0	0.0138569	0.00272813	0.012658	0	0.0392236	0.0998218	0.00961288	0.0563202	0.0381385	0.128588	0	0	0	0.217	0.0833679	1.04456
GSM1524046	0.0662936	0.00489672	0.204316	0.08409	0	0.0502359	0	0.0726629	0	0.0195416	0	0.0157951	0.00420229	0.0813088	0.0940792	0.0465422	0.0402861	0.00781866	0.207931	0	0	0	0	0.526879	0.864903
GSM1524047	0.0154639	0	0.169316	0.116573	0	0.112712	0.0181914	0.0407406	0.00672317	0	0.0142833	0.00154486	0.0163695	0.0440338	0.0511769	0.142652	0.0860087	0	0.125055	0	0	0.0391554	0.006	0.256877	0.970408
GSM1524048	0.00229816	0	0	0.198236	0	0	0.0820667	0.0981947	0.00815383	0.0351895	0	0.0126118	0	0.206412	0.0680697	0.236695	0.0112029	0	0.0341422	0	0	0.00672645	0	0.515492	0.856881
GSM1524049	0.0240058	0	0.151881	0.0863575	0	0	0.0456763	0.0610019	0.00756275	0.00559372	0	0.0618722	0	0.0206119	0.152674	0.151415	0.00466366	0.00912149	0.196772	0	0	0.0207906	0.001	0.394778	0.918304
GSM1524050	0.0545825	0	0.116019	0.0208428	0	0.168398	0	0.00191381	0.0761964	0	0.0184045	0.04497	0	0.0444517	0.035767	0.146575	0.00889671	0.0201051	0.242878	0	0	0	0.034	0.186065	1.00252
GSM1524051	0.0543526	0	0.0751457	0.127773	0	0.0500803	0.0723414	0.0908685	0	0.140884	0	0	0	0.0266482	0.0806084	0.0892128	0.00281969	0.0651797	0.124086	0	0	0	0	0.518503	0.859498
GSM1524052	0.101889	0	0	0.0861867	0	0.091605	0	0.00296351	0.0356541	0.0913257	0	0.030734	0	0	0.0886545	0.289375	0.0182903	0	0.163323	0	0	0	0.056	0.160343	1.02367
GSM1524053	0.0258671	0.0407649	0	0.101222	0	0.102559	0.0528525	0.0825301	0.0381612	0	0.0189469	0.00942473	0	0.0849782	0.0659585	0.0472578	0.187127	0.0634339	0.0789159	0	0	0	0.01	0.232901	0.986854
GSM1524054	0.046651	0	0	0.022977	0	0.0584653	0.0996705	0.0670464	0.00270049	0.0487956	0.043612	0.00130361	0	0.225595	0.131141	0.148882	0	0.0566268	0.00901912	0.0375131	0	0	0.003	0.305988	0.968745
GSM1524055	0.0622415	0	0	0.0314782	0.0130079	0.0734043	0.0474779	0	0.00434649	0	0.0629767	0	0.0205188	0.259289	0.0490149	0.06247	0	0.0807231	0	0.199814	0	0.0332364	0	0.408898	0.918649
GSM1524056	0.0271598	0.0350652	0.0453706	0.0119965	0.0456633	0	0.0210158	0.0688216	0.0117609	0.0739546	0	0.018566	0	0.157607	0.0718066	0.0880133	0.0055609	0.00467055	0	0.247818	0	0.0651489	0.039	0.181003	1.0363
GSM1524057	0.0836723	0	0	0.0744574	0	0.126418	0	0.0430222	0	0.101501	0	0.0962091	0.0252663	0	0.126438	0.187378	0.0169926	0	0.118645	0	0	0	0.001	0.364086	0.937631
GSM1524058	0.0623028	0	0.0598215	0.226888	0.0431745	0	0.0738765	0.026159	0.0172517	0	0.0438877	0.00320082	0.00975217	0.13516	0.0562185	0.00158482	0	0.137524	0.020836	0.0823623	0	0	0	0.644745	0.787536
GSM1524059	0.0266539	0.0161788	0	0.0495776	0.017782	0.0222683	0.0216771	0.0433857	0.00237436	0.0103005	0.0359203	0	0.0759251	0	0	0.119454	0.0107582	0.192663	0.161783	0.137871	0	0.0554283	0	0.650366	0.780846
GSM1524060	0.0240069	0.0102344	0	0	0	0.0437879	0	0.103146	0.0482181	0	0.023491	0	0	0.325266	0.0672899	0	0	0.0707039	0	0.277582	0.00627355	0	0.002	0.323912	0.982193
GSM1524061	0.00514473	0	0.0514984	0.214973	0	0.159523	0.101078	0.0626538	0.025248	0	0	0.0128811	0	0	0.120368	0.0932183	0.0660993	0	0.081631	0	0	0.00568336	0.066	0.150606	1.03239
GSM1524062	0.0721312	0.0587489	0	0.100682	0	0.309601	0.0132376	0	0	0.111673	0	0	0	0	0.0188082	0.166802	0	0.0230097	0.125307	0	0	0	0.001	0.368649	0.93313
GSM1524068	0.0954288	0	0	0.0857847	0	0.131046	0.030553	0.0848109	0	0.0230314	0	0.0838418	0	0.220301	0.11106	0.0111903	0.0165425	0.00505779	0.101351	0	0	0	0.001	0.389553	0.923548
GSM1524069	0.0593435	0	0.0423344	0.155128	0	0.192717	0.0632219	0.0136138	0	0	0.0383174	0	0.00427014	0	0.0623551	0.0795791	0.0531729	0.00382618	0.196736	0	0	0.0353846	0.007	0.25424	0.978887
GSM1524070	0.109726	0	0.142896	0.10883	0	0.223719	0	0.000850685	0.00485643	0.00510761	0.00751878	0	0.0101717	0.0627349	0.0619569	0.059388	0.0164225	0	0.180503	0	0	0.00531931	0.035	0.184362	1.00269
GSM1524071	0.0929782	0	0.177222	0.218053	0	0.0471082	0.000353159	0.160623	0	0.0174024	0	0.000830798	0	0.0639644	0.0601783	0.0469629	0.0309956	0.00553952	0.0573511	0.020438	0	0	0.031	0.186899	1.005
GSM1524072	0.0150017	0.0534484	0.255499	0.158115	0	0.076799	0	0.0547534	0.0481188	0	0.0506947	0	0.0260932	0	0.0265266	0.112807	0.00446751	0.00800947	0.0973823	0.0122832	0	0	0.009	0.238271	0.978193
GSM387788	0.0978364	0.00425609	0	0.187977	0.0565047	0.0587441	0	0	0	0.163515	0	0.0370312	0.0153238	0.061741	0.0911615	0.125319	0	0.0518597	0.0487302	0	0	0	0	0.402172	0.919863
GSM387789	0.0326055	0	0	0.118821	0	0.0858636	0.00280382	0.0393176	0.0279856	0.0386593	0	0.0723594	0.0307016	0.0684404	0.170614	0.168657	0.0229167	0	0.120255	0	0	0	0	0.4751	0.879227
GSM387790	0	0	0.0492956	0	0	0.0417081	0	0.104923	0.369203	0.0221887	0	0	0.0234685	0.167256	0	0	0.165799	0.0335804	0	0.0170994	0.00547757	0	0.164	0.101118	1.05946
GSM387791	0.0597062	0.112673	0.0958337	0.128299	0.0375233	0	0.048364	0.0118629	0.0104457	0.108031	0	0.0432924	0	0.0802669	0.192898	0.0265734	0.0120424	0	0.0321877	0	0	0	0	0.681405	0.754393
GSM387792	0.0402615	0	0.0124839	0.00865085	0	0.106775	0.0308369	0.10239	0	0.0985062	0	0	0	0.169677	0.099524	0.06589	0.0267784	0.0457298	0.192496	0	0	0	0.002	0.318376	0.953515
GSM387793	0.0359726	0	0.00709877	0.0362281	0	0.221347	0	0.0162625	0.003222	0.147066	0.0481082	0.0512255	0	0	0.100981	0.237131	0.0111252	0.00171691	0.0825156	0	0	0	0.002	0.317167	0.963405
GSM387794	0	0	0.0431367	0.260527	0	0	0.0113432	0.0443173	0	0.0841866	0	0.0347468	0	0	0.117823	0.146433	0.0135945	0	0.242817	0	0	0.00107522	0	0.441977	0.896873
GSM387795	0.0835589	0	0	0.198725	0	0.209519	0.0342607	0	0	0	0.0152933	0	0.00974315	0	0.134779	0.109165	0.0156329	0.0103436	0.178979	0	0	0	0.001	0.366891	0.934412
GSM387796	0	0.00881257	0.0440596	0.236055	0	0	0.133157	0.0602426	6.23125e-05	0.0475892	0	0.0878176	0	0.126547	0.255657	0	0	0	0	0	0	0	0	0.50058	0.873133
GSM387797	0	0.0527666	0	0.0531857	0	0.0796298	0.239257	0.0442806	0	0.0457737	0.0314319	0	0	0.0603633	0.108807	0	0	0.0579789	0	0.189673	0	0.036853	0.006	0.265899	0.990617
GSM387798	0.0421045	0	0	0	0	0.254674	0	0.0226107	0.15561	0.0177631	0	0.137007	0	0.127284	0.105571	0.0138522	0.0479313	0	0.0755921	0	0	0	0.006	0.258677	0.994827
GSM387799	0.00551067	0	0	0.0873259	0.0242812	0	0.233152	0.0297863	0	0.0405352	0	0.0773172	0	0.0939123	0.160121	0.0930605	0.0211294	0.0318302	0.0645669	0	0	0.0374713	0.001	0.38645	0.927584
GSM387800	0.0965505	0	0.0584987	0.0175094	0	0.259753	0	0.0153005	0.0595042	0	0.0571981	0.010621	0.0239692	0.169402	0.0744203	0	0.00400639	0.0756453	0.0776213	0	0	0	0.005	0.281094	0.969421
GSM387801	0.0378382	0	0	0.00443825	0	0.0359154	0.0808672	0.0853632	0.0140373	0.123393	0	0.0479468	0	0.062286	0.108222	0.160893	0.0648762	0.0758688	0.0796468	0	0	0.0184076	0.005	0.279183	0.972945
GSM387802	0.0256361	0	0.31951	0.0385257	0	0	0.129329	0.0636645	0	0.0656305	0.0176256	0	0	0.101171	0.138955	0.0328748	0	0.031573	0	0.0347187	0.000786329	0	0	0.430366	0.903253
GSM387803	0.198901	0	0	0.0526195	0.0818977	0	0.0163533	0.194467	0	0.0818112	0	0	0	0.0924908	0.211896	0.00607647	0.0245208	0	0	0.0389657	0	0	0.006	0.264124	0.999992
GSM387804	0.0500554	0	0	0.18934	0	0.161334	0.00520367	0.0223262	0	0.0857457	0	0.0295346	0.020015	0.0308579	0.134587	0.0358989	0.024107	0	0.210994	0	0	0	0	0.484167	0.874147
GSM387805	0.021263	0.00697624	0	0	0	0.0517539	0.269544	0.0056241	0	0	0.226031	0	0	0.200978	0.113144	0	0	0.10074	0.00394664	0	0	0	0.002	0.344479	0.957157
GSM387806	0.043258	0.0224674	0.0714935	0.184465	0	0.0516784	0.142291	0.0383991	0	0.086625	0	0	0	0.0860314	0.0991021	0.0544922	0.00936451	0.0101487	0.100184	0	0	0	0	0.614248	0.811524
GSM387807	0.0630501	0	0.00691506	0	0.0409503	0.110532	0	0	0.0419837	0	0.0157244	0.025297	0	0.423056	0.0194018	0.107471	0	0.0290096	0	0.0265863	0	0.0900235	0.001	0.356081	0.958766
GSM387808	0.0478855	0	0	0	0	0.166589	0.0719516	0.0584838	0	0	0.0831691	0	0	0.213613	0.077468	0.0846106	0.0612515	0.07809	0	0.0568878	0	0	0.042	0.176978	1.02229
GSM387809	0.0709256	0	0	0	0	0.252706	0.123312	0	0	0	0.12447	0	0	0.127982	0.0928121	0	0.0341668	0	0	0.109757	0.0184586	0.0454106	0.094	0.129741	1.04481
GSM387810	0.207601	0	0.102574	0.0475953	0	0	0.0397236	0.123389	0	0.0179347	0.0073017	0	0	0.224848	0.164906	0.0410835	0	0	0	0.0230436	0	0	0	0.607614	0.804857
GSM387811	0.00055362	0.000837249	0.0105466	0	0.0392478	0.0784576	0.104884	0.0298138	0	0.0219798	0.0270847	0.0120342	0	0.176421	0.0872661	0.043109	0	0.125919	0	0.206188	0	0.0356578	0	0.417432	0.913746
GSM387812	0.029468	0	0.0798403	0.0669875	0	0.177551	0.0243836	0.0444243	0.00567711	0.0275001	0.0204907	0	0	0.0726957	0.075438	0.174402	0.00905465	0.0282553	0.134177	0.00851184	0	0.0211419	0.002	0.324884	0.947331
GSM387813	0	0.00548578	0.00984018	0.0259154	0	0.0970844	0.115915	0.00184138	0	0	0.0492867	0.0962855	0	0.181301	0.169012	0.0896994	0	0.000265707	0	0.144785	0	0.0132829	0.003	0.302135	0.988713
GSM387814	0.0230758	0.0379117	0	0.100863	0	0.370361	0.0315985	0.0275231	0	0.0378577	0.00410612	0	0.00950533	0.0362234	0.143641	0.0562128	0.0174815	0	0.103639	0	0	0	0	0.475748	0.878841
GSM387815	0.028902	0.00820765	0.223307	0.126839	0	0.216897	0.0199717	0	0	0.0653534	0.0211891	0	0	0.0179419	0.0804671	0.0827562	0.0062765	0	0.0746502	0	0	0.0272414	0.001	0.383451	0.923107
GSM387816	0.0231836	0	0	0.316222	0	0	0.197854	0.0539943	0	0.0735323	0	0	0.0110987	0.0151428	0.111514	0.0932547	0.0160986	0	0.0881053	0	0	0	0	0.523214	0.852067
GSM387817	0.116172	0	0.247597	0.0979803	0	0.193073	0	0.084883	0.0143699	0.00492533	0.0217969	0	0	0.0129229	0.0591629	0.0625275	0	0.0158177	0.0438101	0.0142783	0	0.0106835	0.006	0.257741	0.974114
GSM387818	0.0661384	0	0	0	0	0.264025	0.0507658	0.0592399	0.0244567	0	0.018547	0	0	0.185072	0.0842353	0.0903547	0	0	0.0719757	0.0570604	0	0.0281292	0.053	0.163438	1.02412
GSM387819	0.0150327	0	0	0.091375	0	0.107658	0.0607684	0	0	0.029642	0.0233165	0	0.046	0.061434	0.0569093	0.215342	0.0632477	0.0156882	0.131421	0.0106235	0	0.0715416	0.002	0.331045	0.94638
GSM387820	0.0740253	0	0.169829	0.112919	0	0.128659	0.0586504	0.0117389	0	0.007983	0.0421564	0	0	0.0469718	0.0698616	0.0596117	0.0331191	0.00227142	0.151016	0	0	0.0311872	0	0.40148	0.916484
GSM387821	0.0402868	0	0.300469	0.0512342	0	0.236433	0.0256079	0	0.0111063	0.0323344	0.0361515	0	0	0	0.0225159	0.0739082	0.00222764	0.00857649	0.159148	0	0	0	0	0.422122	0.910246
GSM387822	0	0.0558386	0	0	0	0.181193	0	0.0200866	0.0244111	0	0	0.0329448	0	0.310343	0.0467985	0.0543133	0.00468047	0.0332023	0	0.199764	0	0.0364242	0	0.417817	0.916197
GSM387823	0.027813	0	0.0351321	0.0988239	0	0	0.121732	0.0543693	0.0138184	0.0162162	0.012966	0.0112705	0	0.163334	0.131938	0.109414	0.0549451	0	0.139747	0	0	0.0084807	0	0.476786	0.87961
GSM387824	0.0379437	0	0.0175013	0.0508105	0	0.128397	0.0846854	0.0209372	0	0.0689295	0	0.0121926	0.0163003	0	0.0722278	0.2384	0	0	0.224599	0	0	0.0270754	0	0.509423	0.865304
GSM387825	0.0157334	0	0.141374	0.005356	0	0.132766	0.00397072	0.0528184	0.00625889	0.0489348	0	0.0138504	0.0100294	0.243965	0.074265	0.121697	0	0.00636791	0.122613	0	0	0	0	0.469085	0.884431
GSM387826	0.0708494	0	0	0.140843	0	0.107296	0.00781563	0.024977	0	0.193108	0	0.0276297	0	0	0.0541571	0.173851	0.00418677	0.0135336	0.181753	0	0	0	0	0.452549	0.891155
GSM387827	0.0184788	0	0.0753322	0.00752278	0	0.194878	0.0975813	0	0	0.0607071	0	0	0.0546458	0.0511675	0.0360993	0.122055	0.00225655	0.0321565	0.245664	0	0	0.00145503	0.005	0.2802	0.96536
GSM387828	0	0.0163045	0.0547489	0.0985268	0	0	0.204979	0.0573373	0	0.038203	0	0.0469899	0	0.154133	0.136814	0.119599	0.0190976	0	0.0507205	0	0	0.00254681	0	0.479616	0.877095
GSM387829	0.070368	0.0343218	0.230991	0.0791674	0	0.206981	0	0.010787	0	0.0663895	0.0330921	0	0	0.00626364	0.0395788	0.0861963	0.0110797	0.0153455	0.0681372	0.0413004	0	0	0	0.432517	0.903176
GSM387830	0.0303468	0	0.0314881	0.165336	0	0.0368496	0.148578	0.0600992	0	0.0355288	0.0103231	0.0126103	0	0.0520413	0.180065	0.105879	0.063847	0	0.0387666	0	0	0.0282412	0	0.561375	0.832
GSM387831	0.0349863	0	0.108616	0.0134746	0	0.202105	0.113154	0.0374614	0	0.0616179	0.0216786	0	0	0.0989245	0.089847	0.0727589	0.00495005	0.0036825	0.0699747	0.026354	0	0.0404149	0.014	0.221305	0.98909
GSM387832	0	0.114396	0	0.0693469	0	0.228471	0	0.0345398	0	0.0249871	0	0	0.00389154	0	0.0504435	0.185416	0.0115604	0.0194908	0.257457	0	0	0	0	0.513351	0.862436
GSM387833	0.0139271	0	0.0934692	0.138814	0	0	0.0393226	0.0478894	0.00577117	0.021364	0	0.0438978	0	0.164836	0.122061	0.202778	0	0	0.0921095	0	0	0.0137597	0.002	0.332468	0.948631
GSM387834	0.0700934	0	0.0234304	0.14804	0	0.117305	0.0464356	0.00479334	0	0.0672846	0	0	0	0	0.110756	0.0978153	0.0876836	0	0.226362	0	0	0	0.001	0.395515	0.91809
GSM387835	0.00653236	0	0.0963704	0.105882	0	0	0.0917468	0.0135375	0	0.0750292	0	0.0196883	0	0.201469	0.14356	0.0766002	0.00262757	0	0.0710742	0	0	0.0958823	0	0.468927	0.88232
GSM387836	0.0628785	0	0.0619396	0.0693927	0	0.132988	0	0.02123	0	0.0938526	0	0.0123012	0	0.0321641	0.135453	0.234947	0.0257594	0	0.104811	0	0	0.012283	0.006	0.257255	0.981
GSM387837	0.042269	0	0	0.150965	0	0.012006	0.0283431	0.0190491	0.00494732	0.0113826	0	0.0256851	0	0.293918	0.100349	0.206609	0	0	0.104477	0	0	0	0.001	0.359487	0.943914
GSM387838	0	0	0.0181453	0.0393581	0	0.130744	0.0023635	0.0115664	0	0.0136486	0.00737966	0.0165105	0.0353636	0	0.0387965	0.191168	0.0200225	0	0.363028	0	0	0.111906	0	0.552308	0.83664
GSM387839	0.0758889	0	0.0495031	0.23658	0	0	0.105912	0.0777922	0.0116095	0	0.013994	0.0364705	0.0154517	0.103876	0.149529	0.085939	0.00667159	0	0.0229459	0	0.000199728	0.00763705	0.001	0.377067	0.929548
GSM387840	0.0399264	0	0.0257014	0.123264	0	0.132459	0	0.0197672	0	0.0311851	0	0.0314536	0.0330668	0	0.0367772	0.0818265	0.00793147	0	0.436642	0	0	0	0	0.46819	0.884053
GSM387841	0.0870004	0	0.046084	0.138221	0	0.185894	0.0269073	0.0110093	0	0.0768663	0.0159847	0	0.0251339	0	0.0871945	0.161645	0.0688258	0	0.0440094	0	0	0.0252251	0	0.446297	0.89418
GSM387842	0.0237138	0	0.0393933	0.236147	0	0	0.0613106	0.0993769	0.0354746	0.057127	0	0.048799	0.0281717	0.00785291	0.0918733	0.13727	0.0233256	0.0410739	0.06909	0	0	0	0	0.419044	0.907793
GSM387843	0	0	0.117084	0.0787357	0	0.140894	0.0637028	0.0220398	0	0.0583704	0	0.00104582	0	0.0794318	0.106523	0.248787	0.00638109	0	0.0770048	0	0	0	0.005	0.290756	0.963465
GSM387844	0	0.00327228	0.0703309	0.160606	0	0	0.202731	0.0366012	0	0.0112406	0.0807037	0.00567372	0	0.0706435	0.110256	0.0482835	0.0481925	0.0275731	0.123892	0	0	0	0	0.455919	0.889744
GSM387845	0.068676	0	0	0.00734338	0	0.180312	0	0.0590143	0	0.069181	0	0.0210179	0	0.16241	0.146334	0.156226	0.00143358	0	0.128053	0	0	0	0	0.510675	0.860254
GSM387846	0.0258675	0	0	0.0428049	0	0	0.166591	0.0738096	0	0.0667399	0	0.0279459	0	0.223228	0.108634	0.138649	0.0206659	0.0183656	0	0.0407584	0	0.0459395	0	0.464521	0.884799
GSM387847	0.0416491	0	0.0181677	0.142296	0	0.203279	0	0.00316811	0	0	0.0233702	0.0369384	0.0916276	0.00963465	0.0388322	0.11107	0.0123748	0.0101844	0.182777	0.0172757	0	0.057356	0.01	0.233612	0.990524
GSM387848	0.0590645	0	0.076174	0.153717	0	0.116265	0.0662649	0.077949	0	0.110189	0	0	0	0.0536174	0.075723	0.0584587	0	0.0257958	0.0768003	0.00459339	0	0.0453871	0	0.526335	0.854646
GSM387849	0.0432788	0	0	0.171054	0	0.0510294	0.0387546	0	0	0	0.0383233	0	0.0238804	0.00396194	0.0603704	0.274029	0	0.0235092	0.196731	0	0	0.0750779	0	0.420365	0.906406
GSM387850	0.107584	0	0.016838	0.0516287	0.0765069	0.229727	0.0308233	0	0	0.0890125	0	0	0.013804	0.0335321	0.0494329	0.0891403	0.00415873	0.0497123	0.147122	0	0	0.0109776	0	0.529294	0.853886
GSM387851	0.0175006	0	0	0.0959518	0	0.142144	0.00243576	0.0311238	0.00460773	0.0234938	0	0.0010794	0.00337531	0	0.0661924	0.317848	0.0874773	0.0118858	0.187952	0	0.00693162	0	0	0.46817	0.883745
GSM387852	0.0239941	0	0.0173642	0.106311	0	0.0233504	0.0361782	0.0118193	0	0	0.0536354	0	0.0389158	0.18384	0.00591353	0.344667	0	0.0128689	0.111694	0	0	0.0294466	0	0.440717	0.897887
GSM387853	0.0594645	0	0.0109488	0.0841924	0	0.111105	0	0.0278058	0	0.0656465	0	0.0401436	0	0.0176973	0.0778973	0.0898502	0.0179705	0.00923312	0.382774	0	0	0.00527085	0	0.520202	0.854081
GSM387854	0.0987227	0	0.122324	0.0179662	0.035723	0	0.0770419	0.0699407	0	0.117021	0	0.0490177	0.0132148	0.11143	0.127253	0.0458597	0.0216002	0	0.0928852	0	0	0	0.002	0.343479	0.940755
GSM387855	0.137246	0	0.0409078	0.0750997	0	0.170071	0.0280727	0	0.0465517	0	0.0285728	0.0197701	0	0.160939	0.0751643	0.0469037	0.0211141	0.00887731	0.121055	0	0	0.0196537	0.088	0.132796	1.028
GSM387856	0.011876	0	0	0.00742784	0	0.0536113	0.0289752	0.00833509	0	0	0.0244945	0.00184791	0.00598534	0.37874	0.0560422	0.0109579	0	0.0222775	0	0.309361	0	0.0800674	0	0.545336	0.846015
GSM387857	0.101697	0.0265594	0.00832188	0.0765424	0	0.0971501	0.0227579	0.135467	0.0151458	0.0346417	0.00826851	0	0	0.0657484	0.0375906	0.0455077	0	0.0827819	0.24182	0	0	0	0	0.553583	0.84289
GSM387858	0.042195	0	0	0.0503159	0	0.114549	0.0515076	0.0411652	0.0149791	0.0833865	0	0.0123168	4.43907e-07	0	0.0983695	0.207578	0.10612	0	0.177517	0	0	0	0	0.41979	0.90672
GSM387859	0.0178996	0	0.212241	0.144708	0	0.063995	0.0780113	0.000102475	0	0.039252	0.07125	0	0.00305806	0.142799	0.0476375	0.11178	0	0	0.0379148	0	0	0.0293505	0	0.682069	0.788765
GSM387860	0.0513408	0	0.0318248	0.124546	0	0.157367	0.0866569	0	0.00652863	0	0.0749037	0	0	0.116923	0.119884	0.0745541	0.0180677	0.0372889	0.0935843	0	0	0.00653115	0	0.596768	0.817241
GSM387861	0	0.00180401	0.0303048	0.0251612	0	0.141907	0.0807696	0.023772	0	0.000441323	0.0189466	0	0	0.114666	0.090705	0.231152	0.0549138	0.033805	0.135325	0	0	0.0163262	0.003	0.301501	0.960079
GSM387862	0.0309798	0	0.0563184	0.0212486	0	0.0857412	0.0690606	0.0175568	0	0.020036	0.0371777	0	0	0.212344	0.0519576	0.150938	0	0.0334055	0.160201	0	0	0.0530348	0	0.671845	0.780527
GSM387863	0.0671592	0	0.187728	0.0504628	0	0.10381	0.0459332	0.00754958	0	0.00953548	0.0717227	0	0.010346	0.0946892	0.00688668	0.071641	0	0.0397384	0.157951	0	0	0.0748462	0	0.525755	0.868736
GSM387864	0	0.0137074	0.0179237	0.194111	0	0.11028	0.0502397	0.0460516	0	0.071724	0	0	0	0.0758261	0.0998312	0.111113	0.0680705	0.0176812	0.0613752	0.0409337	0	0.0211311	0.001	0.396825	0.918218
GSM387865	0.0889913	0	0.0165456	0	0	0.164942	0.00133635	0.0009257	0	0.0780184	0	0.0256095	0	0.0641378	0.0398684	0.292664	0.0400056	0.0390686	0.0871567	0	0.0536535	0.00707651	0.002	0.332824	0.945788
GSM387866	0.00262029	0	0.00526598	0.121477	0	0.0918001	0	0	0	0.141268	0	0.0263729	0.0521211	0	0.100912	0.20367	0.0191209	0	0.157127	0	0	0.0782457	0	0.563182	0.831632
GSM387867	0.0266114	0.0179608	0.167234	0	0	0.223012	0	0.0731636	0	0.0348096	0.00025134	6.84243e-05	0	0.0422332	0.0405967	0.0740285	0.0551294	0.046239	0.187552	0	0	0.0111095	0	0.424374	0.908145
GSM387868	0.0337711	0	0	0.0303845	0.00320033	0.0303568	0.0392983	0.0351505	0	0.0136317	0.0104054	0.0154065	0.0121466	0.423104	0.112433	0.074469	0.00638063	0.00173274	0	0.104547	0	0.0535821	0	0.712462	0.710123
GSM387869	0.083804	0	0	0	0	0.182132	0.0882835	0.00745423	0	0.096606	0	0	0.0051126	0.0280621	0.0883141	0.10471	0.0339284	0.0540489	0.227544	0	0	0	0	0.508381	0.865543
GSM387870	0.00811753	0.00517586	0.0536579	0.079608	0	0.209322	0.0167459	0.0189282	0	0.0989758	0	0.00664756	0	0.0605621	0.132055	0.123736	0.0129926	0.000567168	0.142526	0	0	0.0303825	0	0.446266	0.893968
GSM387871	0.0431658	0	0.195876	0.166724	0	0.138399	0.00643573	0.0556682	0.0149121	0.0476859	0	0	0	0.0107356	0.0767353	0.0820008	0.0612148	0	0.0983604	0	0	0.00208722	0.002	0.330509	0.944818
GSM387872	0.0199669	0	0.0508631	0.0688174	0	0.11593	0.0107467	0.0255007	0	0.0205021	0.0196103	0	0	0.0822686	0.0456243	0.199488	0.0325754	0.049113	0.244203	0	0	0.0147905	0	0.402337	0.914954
GSM387873	0.0600913	0.0406838	0.102385	0.221469	0	0	0.0973242	0.0577214	0.0132119	0.0337051	0.028462	0	0	0.123097	0.116248	0.091202	0	0	0.0123769	0.00202199	0	0	0	0.412917	0.910081
GSM387874	0.0239693	0	0	0.0302861	0	0.0128288	0.0696728	0.0258832	0.00788897	0.0233757	0.0310154	0	0	0.270828	0.189668	0.120669	0.00140618	0.00388779	0.0347298	0.0572808	0	0.0966108	0	0.531376	0.847107
GSM387875	0.0101969	0	0	0.112414	0	0.131385	0.0226565	0.0337822	0	0.0873996	0	0.00137365	0	0.0782845	0.0943724	0.177598	0.00468393	0	0.235758	0	0	0.0100946	0.001	0.390962	0.921104
GSM387876	0.0275074	0.0111262	0	0.154144	0	0.177699	0.004307	0.0616001	0	0.17207	0	0.0153404	0	0	0.122297	0.0974196	0.00115063	0.0220151	0.133324	0	0	0	0	0.585726	0.81287
GSM387877	0.0116239	0	0.0630089	0.137676	0	0.00683758	0.184588	0.056212	0.00144457	0.0721707	0.00398534	0	0	0.17602	0.106872	0.0971765	0.0278621	0	0.0545228	0	0	0	0	0.550344	0.843039
GSM387878	0.0145506	0.0210899	0.0304739	0.006207	0	0.216663	0	0.0383726	0	0	0.0675217	0	0.00599695	0.0440275	0.0319148	0.161221	0	0	0.294693	0.0205926	0	0.0466752	0.001	0.373278	0.929184
GSM387879	0.12278	0	0.189264	0.169511	0	0.165402	0	0.000281125	0	0	0.00727458	0.0188386	0	0.0366237	0.0451783	0.0579085	0.0160447	0.0206479	0.150246	0	0	0	0	0.40198	0.915657
GSM387880	0.0121573	0.0074775	0.0873578	0.0317094	0	0.293671	0	0.0338104	0	0.0571292	0	0.0116828	0.00696071	0	0.0396367	0.11636	0.0167455	0.00747909	0.277823	0	0	0	0	0.48739	0.875131
GSM387881	0.10322	0	0.0327553	0.024675	0	0.247904	0	0.0826251	0	0.00521593	0	0.00606342	0.000159233	0.0237094	0.0726807	0.0855006	0.0783203	0.0215041	0.215667	0	0	0	0.016	0.213658	0.994806
GSM387882	0.0933943	0	0.0631824	0.0280371	0	0.0244744	0.0297232	0.106012	0.0202958	0.0507213	0.0823074	0	0	0.158323	0.058308	0.0522768	0.0325562	0.055632	0	0.083127	0	0.0616296	0.005	0.287687	0.966114
GSM387883	0.146624	0	0.0774618	0.0306636	0	0.0678576	0.0530848	0.0959657	0	0.0632709	0	0	0	0.227093	0.0798106	0.0679916	0.0224235	0.00811396	0.0596389	0	0	0	0	0.416222	0.908571
GSM387884	0.0226343	0	0.186004	0.0357853	0	0.22553	0.0218534	0	0.0448372	0.0460576	0.081095	0	0	0.0324739	0.0293613	0.0997123	0.0792214	0.0307344	0.0510379	0	0	0.0136616	0.004	0.298497	0.956912
GSM387885	0.162218	0.105713	0	0.0951054	0.0221713	0.169594	0	0.0498927	0.0597322	0	0.0143754	0	0	0.13776	0.096676	0.0336956	0	0.0238204	0.0233026	0.00594373	0	0	0	0.664439	0.771766
GSM387886	0	0.00128379	0.101206	0.0930728	0	0.084339	0.085625	0.0334669	0	0.0887186	0.0689312	0	0	0.0876058	0.0684581	0.0993857	0	0.0755972	0.0758738	0	0	0.0364358	0	0.430854	0.901644
GSM387887	0.047448	0.0136799	0.0553243	0.106947	0	0.17059	0.0172531	0.028814	0	0.138016	0	0	0	0.0576493	0.0760885	0.0614452	0.0371681	0.0255939	0.13247	0	0.0295676	0.00194452	0	0.57529	0.831008
GSM387888	0.0954737	0	0	0	0	0.268435	0	0.034981	0	0.0284868	0	0.0267131	0.00413098	0.071079	0.0763494	0.0494858	0.0232161	0.0553757	0.266274	0	0	0	0.003	0.311161	0.957561
GSM387889	0.131572	0.000244735	0	0.0235427	0	0.135502	0.0445911	0.0982726	0	0	0.0269218	0.0110773	0	0.121341	0.0582601	0.0561309	0	0.1092	0	0.164902	0	0.0184411	0	0.430824	0.901907
GSM387890	0.0553805	0.151405	0.0293792	0.00906321	0	0.13347	0.0893355	0.216965	0	0.0266254	0.050261	0	0	0.0186809	0.0849072	0.0282679	0.0548683	0	0	0.0513905	0	0	0.028	0.193865	1.01033
GSM387891	0.0665663	0	0.0319594	0.129325	0	0.182028	0.0294567	0.0135978	0	0.0830673	0.0123522	0	0	0.0681844	0.0871317	0.0669036	0.00835083	0.0108062	0.209576	0.000693868	0	0	0	0.576991	0.827586
GSM387892	0.0419758	0	0	0	0	0.234904	0	0.0195703	0.0535891	0	0	0.07032	0	0.00106528	0.149736	0.138841	0.0801596	0.0209707	0.188869	0	0	0	0.009	0.238689	0.993453
GSM387893	0.254006	0	0.0369506	0.0060044	0	0.154836	0	0.0982853	0	0.0304135	0	0.0315004	0	0	0.0251696	0.198346	0	0.03008	0.114316	0	0	0.0200931	0.001	0.396795	0.917174
GSM387894	0	0	0.0692457	0.0298167	0	0.105865	0.0143449	0.084804	0.0445635	0	0.0352047	0.0297774	0	0.200173	0.0581617	0.138312	0	0.0315204	0	0.0871474	0	0.0710632	0.038	0.182063	1.01907
GSM387895	0.0430966	0	0.0719582	0.152186	0	0.06856	0.114212	0.0335685	0	0.0462571	0.0186163	0	0	0.0363965	0.09814	0.0866566	0.00980572	0.0421609	0.152906	0	0	0.0254794	0	0.466145	0.886051
GSM387896	0.0481921	0	0.0217012	0	0	0.100223	0.00513813	0.0358209	0.0377308	0	0	0.0459079	0	0.153792	0.0414535	0.243953	0	0.129215	0.10713	0	0	0.029742	0.003	0.310295	0.959114
GSM387897	0.0699672	0.0177404	0	0.200388	0	0.154121	0.021898	0.0792108	0	0.0709914	0	0	0	0.0738129	0.0889664	0.0836749	0.0290015	0.0273206	0.0829069	0	0	0	0	0.51676	0.857014
GSM387898	0.105273	0	0	0.144529	0	0.129419	0.0337733	0.0234862	0	0.110352	0	0.00411962	0	0	0.0835565	0.144646	0	0.00450048	0.211094	0	0	0.00525227	0	0.481585	0.876146
GSM387899	0.131899	0	0	0.0119907	0	0.151412	0	0.0730862	0.00150936	0.0547426	0.0567121	0	0.00660013	0	0.0832006	0.234543	0.0326014	0.00347479	0.158228	0	0	0	0.001	0.365991	0.930798
GSM387900	0.0827291	0	0.0850733	0.157241	0	0.156428	0.0657975	0.104524	0	0.0107587	0.0717359	0	0	0.0821195	0.0256464	0	0.0123732	0.0540289	0.0659989	0.0242891	0.00125653	0	0	0.433176	0.900577
GSM387901	0.112991	0	0.0458668	0.150051	0	0.0380594	0	0.0515634	0.0834993	0	0.0270685	0.0331432	0.0408681	0.0537605	0.0517648	0.0121774	0.00399116	0.140123	0	0.077277	0	0.0777953	0.248	0.077373	1.06021
GSM387902	0.151614	0.131331	0.0423316	0.185744	0	0.0427999	0.0369881	0.0806629	0	0.0766059	0	0	0	0.0889989	0.0254512	0.058115	0	0.0232076	0.05615	0	0	0	0	0.594467	0.818141
GSM387903	0.0209524	0	0.0185352	0	0	0.382152	0	0	0.109866	0	0.0482082	0.0788059	0	0.202612	0.00137499	0.0286744	0.0548157	0.02087	0.0331338	0	0	0	0.391	0.0557696	1.09132
GSM387904	0	0.00508349	0.120905	0	0	0.205106	0.0351524	0	0	0.0235179	0.0570947	0	0	0.112272	0.111691	0.0310286	0.121172	0.0426971	0.0887448	0	0	0.0455352	0.013	0.224756	0.988668
GSM387905	0.00795735	0.00881157	0	0.0514049	0	0.235373	0	0	0	0.0742737	0.0273805	0	0.00328943	0	0.105353	0.226508	0.0832211	0.0326389	0.143789	0	0	0	0	0.566533	0.833229
GSM387906	0.0523883	0	0.0169633	0.0240227	0	0.265964	0.0742648	0.0484963	0	0	0.0605242	0	0.0175871	0.00320122	0.0397903	0.0745974	0.0860584	0.021914	0.211999	0.00222834	0	0	0.001	0.370699	0.928772
GSM387907	0.0164236	0	0.110102	0.00276197	0	0.0919723	0.0536687	0	0.0112233	0.0316768	0.0256411	0	0	0.330588	0.05305	0.169534	0.0411053	0	0.0572909	0	0	0.00496183	0	0.445984	0.895877
GSM387908	0	0	0.127242	0.0191175	0	0.11803	0.0362235	0	0.0223813	0	0.0403696	0.00291731	0	0.171158	0.0880635	0.15394	0.00451707	0.0369204	0.0713913	0.0573531	0	0.0503748	0.005	0.280391	0.969744
GSM387909	0.130345	0	0	0.211928	0	0.116249	0.0232643	0.0284555	0	0.0382169	0	0	0	0	0.0451442	0.155779	0.0899223	0.00204565	0.153392	0	0	0.00525719	0.012	0.230952	0.989987
GSM387910	0.0647834	0	0.168627	0.191085	0	0.13971	0.0303447	0.0262706	0	0.0296073	0	0.0297702	0.00964986	0.0417485	0.0768391	0.077153	0.0208657	0	0.093545	0	0	0	0.003	0.300619	0.958164
GSM387911	0.022115	0.0230901	0.0392234	0.155109	0	0.147513	0.0175849	0.0190023	0	0.103423	0	0.0148401	0	0.13684	0.0618648	0.0811498	0.0428945	0	0.135349	0	0	0	0	0.593456	0.819479
GSM387912	0.0382697	0	0.117311	0.0196929	0	0.281205	0	0.0292896	0	0	0.0315795	0	0	0.044474	0.0365719	0.0741108	0.0312268	0.0802399	0.174673	0	0	0.0413547	0.002	0.342383	0.939672
GSM387913	0.0721619	0	0.14773	0.143176	0	0.0931277	0.0553128	0.0491414	0	0.00805935	0	0.00845768	0.0207302	0.076494	0.0653378	0.0694842	0.0336272	0	0.147504	0	0	0.00965538	0.014	0.223802	0.983572
GSM387914	0.0256092	0	0	0	0	0.0425107	0	0.0079881	0.0101901	0	0.0307079	0	0	0.753825	0.03994	0.0667372	0	0.015509	0	8.88193e-05	0	0.00689394	0	0.785913	0.619192
GSM387915	0.0360017	0	0.0876572	0.133205	0	0.0705855	0.0549123	0.00712852	0	0.001368	0.0528151	0.00297852	0	0.114848	0.12209	0.101298	0	0.00448728	0.210624	0	0	0	0	0.529487	0.854669
GSM387916	0.212771	0	0.162239	0.0769422	0	0.00146823	0.00374042	0.158739	0	0.0336216	0	0.0470012	0	0.165169	0.0746836	0.0209234	0.00706991	0.0199198	0.0157116	0	0	0	0.006	0.257604	0.977999
GSM387917	0.0377219	0	0.0740377	0.0149265	0	0.145537	0.023584	0	0.0251027	0	0.0013057	0.0392757	0	0.133445	0.0908976	0.0594087	0	0.0873692	0.192218	0	0	0.0751708	0.068	0.147982	1.02423
GSM387918	0.120869	0	0	0	0	0.341085	0.0195016	0.0989045	0	0	0.0965615	0	0	0.0735497	0.105173	0	0.018905	0.0232787	0.0396587	0	0	0.0625128	0.088	0.132657	1.04714
GSM387919	0.0178785	0.0188339	0	0.075433	0	0	0.0170841	0.0623672	0.0229452	0.0248873	0	0.00658357	0	0.292709	0.0756816	0.219216	0.0331245	0	0.0856081	0	0	0.0476489	0	0.630281	0.785047
GSM387920	0.0720072	0	0.111347	0.0208733	0	0.245744	0.0725817	0.0268674	0	0	0.0755881	0	0	0.131251	0.0407534	0.0525016	0.0210552	0.049906	0.0795249	0	0	0	0.007	0.253629	0.975372
GSM387921	0.083787	0	0.0747646	0.0509266	0	0.114238	0.0601533	0.0747069	0	0.0293697	0.0182915	0.000192713	0	0.0974974	0.148503	0.0875902	0.00408237	0.020666	0.135231	0	0	0	0	0.479679	0.878644
GSM387922	0.038373	0	0	0.0167936	0	0	0.225765	0.0148334	0	0.0375934	0.147926	0	0	0.123059	0.173925	0.139188	0.0175901	0.0158713	0	0.0490799	0	0	0	0.422324	0.91098
GSM387923	0.025638	0	0	0.0915905	0	0.0267821	0	0.0337362	0.0184293	0.0118171	0.0247224	0.000418039	0	0.232348	0.100359	0.23487	0.0462803	0	0.147227	0	0	0.00578191	0.002	0.332398	0.954702
GSM387924	0.0563883	0	0.0888032	0.0768575	0	0.300822	0.0215705	0.0470131	0	0	0.0476439	0	0	0.0587036	0.0735417	0.0688914	0.01363	0.052229	0.0939062	0	0	0	0	0.469141	0.883797
GSM387925	0.038761	0	0.125468	0.0682963	0	0.199331	0.0201603	0.0340193	0	0.0757029	0.0195468	0	0	0	0.038278	0.0636468	0.0528218	0.0409274	0.222872	0	0	0.000168583	0	0.455529	0.892004
GSM387926	0.0390041	0	0.0820778	0.191505	0	0	0.0948243	0.00231601	0.0221518	0.0220465	0	9.51138e-05	0	0.057274	0.231003	0.100379	0.00169669	0.015909	0.139717	0	0	0	0.001	0.350656	0.947711
GSM387927	0.00415895	0	0.0572176	0.245232	0	0	0.0855157	0.07118	0.00966614	0	0	0.152136	0	0.0652652	0.147579	0.0631035	0.00538794	0.00260478	0.0796668	0	0	0.0112858	0	0.453878	0.893951
GSM387928	0.00708814	0	0.145347	0.133429	0	0	0.197169	0.0150627	0	0	0.0705676	0.00841789	0	0.212855	0.0840283	0.0992633	0	0.00888272	0	0	0	0.017889	0	0.593693	0.820898
GSM387929	0.0750323	0	0.0695037	0.0582217	0	0.0534335	0.0170907	0.0318257	0.0248944	0	0.0537191	0	0	0.105775	0.117586	0.134432	0	0.0472661	0.17041	0.000889998	0	0.0399194	0.001	0.394817	0.917966
GSM387930	0.0100206	0	0.0891654	0.0554552	0	0.118239	0.178145	0.0740245	0	0.0726954	0.0441114	0	0	0.143974	0.0899342	0.0680259	0.0284455	0	0.0277638	0	0	0	0.001	0.378603	0.925836
GSM387931	0.0575296	0.0239072	0.0622055	0	0	0.255605	0.00814379	0.0244033	0	0	0.0535547	0	0.0239061	0.0365912	0.0157228	0.179476	0	0.112147	0.12234	0	0	0.0244681	0	0.448511	0.895818
GSM387932	0.102295	0	0.143852	0.00931301	0	0.145452	0.0833466	0.0872653	0	0.015607	0.0379429	0	0	0.171773	0.0919698	0.0900828	0	0	0.0211003	0	0	0	0.001	0.348221	0.938002
GSM387933	0.0406954	0	0.14626	0.127382	0	0.183414	0.0264455	0.0024012	0	0.0488838	0	0	0	0	0.0554132	0.12069	0.058004	0.00596746	0.184444	0	0	0	0	0.443839	0.898226
GSM387934	0.0597399	0	0.0626206	0.12542	0	0.102195	0.0338778	0.0560758	0.0322803	0.0509868	0	0.0162022	0	0.0445035	0.0424188	0.0633735	0.100079	0.085948	0.0472737	0	0	0.0770057	0	0.457314	0.890242
GSM387935	0.0546858	0	0.129129	0.0513365	0	0.102483	0.0934738	0.0539658	0.0252504	0.039076	0.0697138	0	0	0.0753326	0.0419091	0.0275243	0.0219329	0.0920705	0.101931	0	0	0.0201852	0.001	0.38851	0.920956
GSM387936	0.0208657	0	0.07097	0.111511	0	0.119681	0.0533973	0	0	0.0250183	0.0144818	0	0	0.0787285	0.0612936	0.158064	0	0.0396754	0.194718	0	0	0.0515952	0.002	0.312209	0.952745
GSM387937	0.0522	0	0.0416865	0.18584	0	0.128826	0	0	0	0.0338627	0	0.0102972	0	0.0171702	0.0991906	0.15088	0.00836214	0.016705	0.25498	0	0	0	0	0.476283	0.879138
GSM387938	0.0227391	0	0.0234454	0.214521	0	0.229907	0.120883	0	0	0	0.0525737	0	0.00114338	0.06291	0.0937796	0.0397845	0.0380038	0	0.0783831	0	0	0.0219262	0.001	0.39698	0.919548
GSM387939	0.12588	0	0.199913	0.105578	0	0.196019	0.0448173	0.0477293	0	0	0.0255725	0	0.017817	0.0463625	0.0195331	0.0148023	0.013164	0.0176862	0.110457	0.0146687	0	0	0	0.463294	0.891005
GSM387940	0.0613587	0	0.0935923	0.0672258	0	0.0783403	0.0395925	0.0299054	0	0.158546	0	0	0	0.0637257	0.0975711	0.132488	0.0169096	5.07066e-05	0.156228	0	0	0.00446697	0	0.547484	0.847954
GSM387941	0.00172012	0	0.060997	0.00794598	0	0.0829236	0.0139626	0.0494218	0.0063831	0.0214356	0.0405733	0	0	0.286446	0.143172	0.138669	0.0484874	0.000681913	0	0.0860255	0	0.011155	0.001	0.387726	0.930732
GSM387942	0.139014	0	0.00337391	0.114532	0	0.24682	0	0.0366769	0	0	0	0.029991	0.0134582	0	0.0786914	0.151884	0.0318339	0.10764	0.0213121	0	0	0.024772	0.031	0.186604	1.01678
GSM387943	0.101665	0	0.0746981	0.202154	0	0.0541796	0.0263758	0.0140055	0.00661958	0.0478052	0	0.0236419	0	0.0713779	0.101437	0.127173	0	0.00155695	0.147311	0	0	0	0	0.436917	0.898756
GSM387944	0.103814	0.0224537	0.129243	0.139135	0	0.148978	0.0224994	0.0175269	0	0.101464	0.00390226	0	0	0.101732	0.0783759	0.0273228	0	0.0084894	0.0298667	0.0445579	0	0.0206386	0	0.416687	0.90819
GSM387945	0.0429967	0	0.0766582	0	0.0221427	0.117696	0.0761048	0.0264027	0	0.0255226	0.0496158	0	0.000959849	0.258379	0.088495	0.0678445	0	0.0564134	0.0160509	0.0303429	0	0.0443751	0.001	0.391295	0.921309
GSM387946	0.121055	0.0289875	0.143192	0.197057	0	0.0389048	0.062076	0	0	0.0636794	0	0	0	0.087792	0.115393	0.0662555	0.00157522	0.00225642	0.0717768	0	0	0	0	0.588771	0.827078
GSM387947	0.0475098	0.0298477	0.0069992	0.11108	0	0.122172	0.0904553	0.0334165	0	0.0742368	0.0182667	0	0	0.0559138	0.0964428	0.101317	0	0.0519443	0.132632	0	0	0.0277654	0	0.512023	0.862653
GSM387948	0.0147896	0.00557767	0.168052	0.136347	0	0.0839099	0.0866754	0.0359438	0	0.0757533	0.0116746	0	0	0.0585977	0.0584526	0.0733015	0.00770587	0.0548855	0.0897827	0.00154703	0	0.0370033	0	0.497164	0.875639
GSM387949	0.0127976	0	0.232452	0.0888693	0	0.149941	0.0383759	0.0226172	0.018171	0.044251	0.0243179	0	0	0.0679643	0.0354825	0.0515713	0.0946454	0.0274136	0.0843023	0	0	0.00682794	0.008	0.249026	0.973253
GSM387950	0.0809514	0	0.0758157	0.163081	0	0.0529894	0.0972784	0.0255417	0	0.0706226	0	0.0088624	0	0.126926	0.178433	0.0234474	0.00894644	0	0.0871043	0	0	0	0	0.716993	0.739753
GSM387951	0.0957819	0	0.216301	0.0839852	0	0.0987562	0.0401815	0.0828828	0.0137	0.119057	0.0125611	0	0	0.0599095	0.0730822	0	0.0135609	0.037105	0.0466118	0	0.00652384	0	0.057	0.158961	1.01461
GSM387952	0.0250187	0	0	0.254565	0	0	0.057878	0.0521448	0.0695917	0	0.00730371	0.0780454	0	0.222231	0.108865	0.0332317	0.00100202	0	0.0901235	0	0	0	0.002	0.312943	0.966788
GSM387953	0.011117	0.0776302	0	0.147618	0	0.0195945	0.0857721	0.0458334	0.0347007	0.0407162	0.0281937	0	0.0481532	0.0386424	0.126263	0.182054	0.0241063	0.0197887	0.0698166	0	0	0	0	0.547438	0.844692
GSM387954	0	0.0273592	0	0.120692	0	0.0449946	0.0183203	0.0518462	0.101734	0.00628272	0.0126041	0	0	0.197402	0.0933104	0.108843	0.0192167	0.0543726	0.143022	0	0	0	0	0.411099	0.911207
GSM387955	0	0.0323206	0	0.013348	0	0.210036	0	0.10674	0	0.105709	0.0111195	0	0	0.0201494	0.143705	0.107924	0.1311	0	0.117848	0	0	0	0.042	0.175202	1.02006
GSM387956	0.0325758	0	0.0380161	0.00782383	0.0217317	0.216513	0	0.038031	0.0332248	0	0.0301582	0	0.00205939	0.0532034	0.0162568	0.322261	0.04414	0.0280377	0.115967	0	0	0	0.005	0.291581	0.964022
GSM387957	0.0360785	0	0	0.127131	0	0.123211	0.00814187	0.0108029	0.0212908	0	0	0.0309151	0	0.0846223	0.0408858	0.124837	0	0.00640389	0.380268	0	0	0.00541161	0.001	0.36567	0.936696
GSM387958	0.0679511	0	0.16052	0.0143648	0	0.189773	0	0.0701819	0.0367436	0	0	0.0557016	0.0454332	0.0382039	0.0677862	0.0681933	0.102052	0	0.0830948	0	0	0	0.387	0.0564	1.0422
GSM387959	0.0110813	0	0.0480699	0.27454	0	0	0.247672	0.0148951	0	0.0200229	0.00636063	0	0.00159836	0.0622917	0.079981	0.131355	0.0145729	0	0.0755812	0	0	0.011979	0.002	0.329875	0.948065
GSM387960	0.0257975	0	0	0.0205923	0	0.273166	0	0	0	0	0.0231147	0	0.0112744	0	0.0589747	0.180049	0.00268215	0	0.398296	0	0	0.00605306	0.003	0.306774	0.967753
GSM387961	0.163721	0	0.00226665	0.182736	0	0.0958851	0.0633476	0.0103066	0	0.0712771	0	0	0.00418423	0.0725847	0.139592	0.0836946	0	0.00882219	0.101582	0	0	0	0	0.632366	0.79245
GSM387962	0.0436967	0.0158469	0	0.0861858	0	0.178979	0.0304567	0.0999745	0	0.0512831	0	0.00938044	0.0106935	0.0517432	0.15222	0.0755585	0.0181486	0.0120912	0.163741	0	0	0	0	0.52056	0.855175
GSM387963	0.0177901	0	0.150286	0.166624	0	0	0.133616	0.0583659	0.0137483	0	0.044768	0	0.00985362	0.0890561	0.134047	0.0689787	0.0199936	0.0174794	0.0753938	0	0	0	0	0.538696	0.85254
GSM387964	0.0323001	0	0.0998476	0.126034	0	0	0.165191	0.0846774	0	0.0754801	0.00936154	0.00598347	0	0.0484223	0.0605018	0.0929597	0.00193417	0.0928696	0.104437	0	0	0	0	0.444471	0.896734
GSM387965	0.0477416	0	0.00387283	0	0	0.289522	0	0.0466263	0	0	0.0245208	0	0	0.280843	0.0896773	0.0688775	0.014491	0.0256215	0	0.105236	0	0.00296912	0	0.458075	0.888984
GSM387966	0.0599769	0	0.104568	0	0	0.343961	0.0944171	0	0	0	0.0128771	0.00971723	0	0.101083	0.0376318	0.019138	0.0337601	0	0.122763	0.0443567	0	0.0157503	0.066	0.150261	1.01819
GSM387967	0.055328	0	0.243458	0.0862847	0	0.121113	0.0435943	0.0418026	0	0.0203732	0.0755179	0	0	0.0995771	4.42048e-05	0.0580689	0	0.0566659	0.05492	0.0268786	0	0.0163736	0	0.506446	0.875544
GSM387968	0.0182122	0	0.162037	0.0890847	0	0.118795	0.0424314	0.0462742	0	0.0185259	0.0046453	0	0	0.174808	0.0811493	0.128838	0.00598385	0.0163827	0.0588852	0	0	0.0339469	0.015	0.218758	0.990764
GSM387969	0.0756567	0	0.110245	0.247127	0	0.0350364	0.102797	0.0409746	0	0.0618989	0	0	0	0.103317	0.107557	0.0588866	0.0159822	0	0.0405218	0	0	0	0	0.707087	0.757779
GSM387970	0.076868	0	0	0	0	0.199736	0	0	0	0	0.0580519	0	0	0.191455	0.00844435	0.0331297	0.0256181	0.00653823	0.101669	0.074248	0	0.224242	0.015	0.218679	1.01726
GSM387971	0.00148014	0	0	0	0	0.193092	0.138136	0.0393384	0	0	0.0817053	0	0	0.139471	0.0374424	0.169216	0.0796635	0.0507047	0.0229122	0	0	0.0468384	0.005	0.288741	0.966501
GSM387972	0.0492129	0.0502873	0.0465696	0.0673179	0	0.0637077	0.0562352	0.0771295	0.020685	0.04337	0.000737759	0	0	0.277635	0.107732	0.0427098	0	0.0256064	0.0153995	0.0556652	0	0	0.004	0.298429	0.967789
GSM387973	0.0552767	0	0.0216173	0.188874	0	0.0727793	0.0434302	0.0561643	0	0.0228635	0	0.0084977	0	0.000371754	0.141162	0.143882	0.115643	0.00772324	0.101996	0	0	0.0197193	0.001	0.360142	0.934722
GSM387974	0.00549672	0.0054846	0.0397289	0.304034	0	0	0.18406	0.0195648	0	0.15916	0	0	0	0.0769976	0.0809402	0.0825715	0.00993172	0	0.017139	0	0	0.0148913	0	0.578473	0.817833
GSM387975	0.0067059	0	0.0740879	0.152159	0	0	0.2318	0.0443262	0	0	0.0692431	0.01438	0.00442156	0.0858189	0.110253	0.0836452	0.0199745	0.0150461	0.0881386	0	0	0	0.001	0.373134	0.928418
GSM387976	0.0426718	0	0.0950005	0.132463	0	0.0523867	0.0944851	0.039553	0.0228275	0.0340587	0.0108246	0	0.000545917	0.148133	0.0973992	0.10555	0.00771695	0.0627959	0	0.0518172	0	0.00177157	0.003	0.309167	0.957138
GSM387977	0.101127	0.033404	0.0592315	0.112563	0	0.15615	0.023244	0.0523552	0	0	0.0401181	0	0	0.0839619	0.0800698	0.050157	0.0433992	0.0428207	0.121398	0	0	0	0.001	0.377071	0.925577
GSM387978	0.0668003	0	0.00129555	0.185537	0	0.179006	0.0198305	0	0	0.0816191	0	0.0174834	0	0.00572988	0.086393	0.19674	0.00297932	0	0.146243	0	0	0.010343	0.001	0.384626	0.924929
GSM387979	0	0.0597485	0.0662716	0	0	0.216583	0.0193754	0.103837	0	0.167833	0	0	0	0	0.104872	0.138703	0.00836045	0	0.105728	0.00868749	0	0	0.002	0.328816	0.949504
GSM387980	0.105976	0	0.0419753	0	0	0.0169815	0.0426015	0.0121557	0.0338292	0.0385552	0.00112287	0.0589214	0	0.119894	0.179177	0.0925914	0.0145189	0.00290214	0.173398	0	0	0.0653987	0.007	0.252119	0.991132
GSM387981	0.00791975	0.0280192	0	0	0	0.151331	0.0619042	0.0238056	0	0	0	0.0406387	0	0.209943	0.130933	0.103496	0	0.0204656	0.181717	0	0	0.039827	0.003	0.311483	0.961299
GSM387982	0.162064	0	0.0298405	0.256943	0	0.0711091	0.106722	0.0419122	0	0.0782344	0.0516235	0	0	0.0189341	0.0688474	0.027569	0.0184007	0.0182531	0.0495476	0	0	0	0	0.535234	0.844828
GSM387983	0.0395673	0	0.111036	0.19276	0	0.0829221	0.112462	0	0.0306193	0	0.0617747	0	0	0.0877	0.0585735	0.044754	0.0140617	0	0.141012	0	0	0.0227577	0.001	0.347519	0.938291
GSM387984	0.0325358	0	0	0.270746	0	0	0.200412	0	0.00803555	0	0.0844777	0	0	0.144876	0.0439444	0.0190692	0	0	0	0.167361	0	0.0285425	0.003	0.304921	0.973599
GSM387985	0.0638322	0	0.0593212	0.0278009	0	0.145344	0.0511878	0	0.0136276	0	0.042327	0	0	0.132391	0.0334264	0.135916	0.0166522	0.0606977	0.116433	0.0782517	0	0.022791	0.003	0.304282	0.95733
GSM387986	0.0407536	0	0.218418	0.118682	0	0.152387	0	0.0856725	0	0.0129324	0	0	0	0.0583746	0.0651155	0.120295	0.023367	0	0.0575311	0.0361908	0	0.0102799	0.053	0.162759	1.00716
GSM387987	0.0471716	0	0.090007	0.162439	0	0	0.0328152	0.0364561	0.0760528	0	0	0.0418245	0	0.25349	0.0779148	0.105363	0	0	0.0764661	0	0	0	0.067	0.149502	1.02932

## Sheet: S5
Table-S5: Estimating relative abundance of tumor microenvironment cells in 1059 gastric cancer patients by the Single-Sample Gene-Set Enrichment Analysis (ssGSEA)
ID	Activated.B.cell	Activated.CD4.T.cell	Activated.CD8.T.cell	Activated.dendritic.cell	CD56bright.natural.killer.cell	CD56dim.natural.killer.cell	Eosinophil	Gamma.delta.T.cell	Immature.B.cell	Immature.dendritic.cell	Macrophage	Mast.cell	MDSC	Monocyte	Natural.killer.cell	Natural.killer.T.cell	Neutrophil	Plasmacytoid.dendritic.cell	Regulatory.T.cell	T.follicular.helper.cell	Type.1.T.helper.cell	Type.17.T.helper.cell	Type.2.T.helper.cell
GSM1379261	-0.180844	0.335926	0.312163	0.29705	0.219407	0.289017	-0.0729509	0.291228	-0.170521	0.355077	0.0474836	0.0673593	0.325647	0.309769	0.158882	0.0703873	-0.215114	0.240628	0.138472	0.11805	0.0612473	-0.063022	0.161816
GSM1379262	0.21756	0.237718	0.272284	0.309528	0.186309	0.290457	-0.0958619	0.26206	0.0111499	0.395741	0.0089065	0.0398217	0.349132	0.346815	0.161712	-0.00288428	-0.174514	0.332545	0.120894	0.164607	0.100428	-0.0944026	0.11321
GSM1379263	0.0699288	0.2964	0.341823	0.246177	0.238612	0.264418	0.0247448	0.290735	-0.0870989	0.294445	-0.00896896	0.119188	0.311432	0.364348	0.119047	0.00018455	-0.155369	0.244009	0.0713395	0.103968	0.105495	-0.0202235	0.151901
GSM1379264	-0.0457267	0.429563	0.416083	0.324281	0.242541	0.204363	-0.0767217	0.27253	-0.0227968	0.384831	0.0357729	0.0137983	0.314082	0.3461	0.173237	0.0365927	-0.144531	0.289323	0.142511	0.1071	0.113944	-0.0326182	0.257612
GSM1379265	0.155442	0.259349	0.38858	0.29605	0.268357	0.196287	-0.0370447	0.328115	0.0186979	0.343839	0.118679	0.174435	0.429351	0.373625	0.161552	0.0619534	-0.239627	0.34067	0.187545	0.177741	0.156284	-0.0715697	0.109729
GSM1379266	-0.147374	0.332876	0.402937	0.378327	0.214637	0.260297	-0.0324319	0.314488	-0.120658	0.36162	0.0620825	0.0266471	0.367093	0.341378	0.174799	0.0688298	-0.129106	0.306978	0.199174	0.12362	0.127605	0.00512361	0.148105
GSM1379267	-0.103595	0.157485	0.170986	0.275096	0.238704	0.29388	0.0247189	0.29002	-0.149101	0.377524	0.116147	0.16768	0.371473	0.340929	0.211435	0.112088	-0.282266	0.337856	0.252259	0.189732	0.123594	-0.0786696	0.114532
GSM1379268	-0.100612	0.340458	0.250364	0.294535	0.255851	0.231217	-0.0395845	0.308739	-0.145088	0.350322	0.0687017	0.00785855	0.316659	0.320393	0.130528	0.0151204	-0.0547504	0.303547	0.16677	0.10375	0.0884633	-0.0884945	0.16164
GSM1379269	-0.0315551	0.0910371	0.32424	0.272247	0.218693	0.246295	0.0593964	0.274572	-0.101216	0.366169	0.0811725	0.261356	0.395383	0.388609	0.181848	0.072881	-0.216304	0.334725	0.196633	0.210354	0.179238	-0.0753397	0.123463
GSM1379270	-0.160432	0.269623	0.283924	0.206422	0.221487	0.281201	-0.0342156	0.28418	-0.268543	0.279606	-0.0444153	-0.027441	0.167998	0.343736	0.1078	-0.00919757	-0.183827	0.265418	0.0386409	0.126692	0.0140252	-0.112734	0.110747
GSM1379271	-0.0223182	0.391502	0.476085	0.315931	0.220303	0.274058	-0.0453508	0.350206	-0.0897855	0.358253	0.0658884	0.0440701	0.389683	0.367846	0.152706	0.0560942	-0.242284	0.281221	0.22715	0.165743	0.139927	-0.0451193	0.15762
GSM1379272	-0.054323	0.280815	0.311821	0.293601	0.204904	0.26632	0.0146166	0.294896	-0.165344	0.312497	0.0252083	0.0688403	0.283197	0.324539	0.140357	0.0465187	-0.26299	0.305181	0.153384	0.135101	0.0697523	-0.0828628	0.154906
GSM1379273	-0.25791	0.202088	0.173417	0.23213	0.173495	0.226018	-0.177303	0.255935	-0.260593	0.313826	-0.0634082	-0.051896	0.133533	0.339287	0.102603	0.0131036	-0.297978	0.2178	-0.0479603	0.100846	0.0359761	-0.0743334	0.0630172
GSM1379274	-0.254496	0.33856	0.329749	0.285182	0.223477	0.271927	-0.116922	0.234111	-0.240511	0.308244	0.000251151	-0.0124324	0.260825	0.32834	0.129334	0.0111985	-0.16011	0.304083	0.0352066	0.0953251	0.0573947	-0.0296796	0.174466
GSM1379275	-0.223437	0.241361	0.123149	0.256666	0.190147	0.274688	-0.195226	0.343563	-0.191197	0.395138	0.000282093	-0.0130882	0.21768	0.307642	0.130478	0.0932761	-0.199033	0.295212	0.176216	0.14027	0.0545072	-0.0938823	0.0503224
GSM1379276	0.116317	0.313709	0.29254	0.319079	0.26844	0.26671	-1.1e-05	0.327726	-0.0343692	0.365229	0.0775811	0.0981391	0.400953	0.339571	0.168749	0.045406	-0.0636281	0.285535	0.212408	0.148198	0.120917	-0.0656319	0.188307
GSM1379277	-0.0237828	0.289425	0.334705	0.31506	0.21135	0.283219	-0.10502	0.2967	-0.0970743	0.326898	0.0437433	0.0725853	0.361995	0.291868	0.184147	0.0875076	-0.228916	0.286538	0.194429	0.152665	0.127353	-0.0897804	0.13198
GSM1379278	-0.251327	0.184816	0.170946	0.275306	0.2332	0.275459	-0.196326	0.268037	-0.228874	0.304802	-0.0387932	-0.0271631	0.167675	0.321629	0.0954836	-0.014177	-0.129066	0.263955	0.00774568	0.0791623	0.0432176	-0.0807023	0.138036
GSM1379279	-0.306322	0.266872	0.202387	0.302017	0.216607	0.247598	-0.0345388	0.364344	-0.207111	0.362261	0.0536594	0.0637686	0.269847	0.313291	0.176116	0.0410496	-0.062903	0.30764	0.201237	0.123483	0.0787566	-0.0773988	0.153685
GSM1379280	-0.277652	0.196952	0.228816	0.245724	0.289804	0.23766	-0.0542846	0.280034	-0.255423	0.289434	-0.0231623	0.00503982	0.212143	0.316672	0.133586	0.0143412	-0.175119	0.319669	0.0568067	0.0612986	0.106815	-0.0216397	0.217208
GSM1379281	-0.0649303	0.389847	0.406981	0.340787	0.233634	0.234313	-0.0762689	0.442769	-0.0771306	0.392786	0.161993	0.179835	0.47432	0.343291	0.194345	0.124228	-0.0969878	0.309455	0.375033	0.195739	0.174641	-0.0874537	0.203173
GSM1379282	-0.296001	0.303966	0.339095	0.290051	0.176346	0.239583	-0.0736875	0.293772	-0.194687	0.318921	0.00473632	-0.0415859	0.244943	0.348135	0.159107	0.055053	-0.231908	0.24649	0.122546	0.0953761	0.10023	-0.0372441	0.133838
GSM1379283	-0.202685	0.0878007	0.218385	0.323181	0.195096	0.210667	-0.0622592	0.339531	-0.135204	0.34118	0.14501	0.172307	0.429412	0.345112	0.22696	0.119975	-0.246809	0.342789	0.297407	0.194928	0.15613	-0.128597	0.167122
GSM1379284	-0.299276	0.0960319	0.158696	0.264853	0.211491	0.275242	-0.146986	0.272301	-0.26632	0.339939	0.0117082	0.0211938	0.236777	0.321407	0.199933	0.059638	-0.166619	0.303257	0.0320941	0.113107	0.0677069	-0.130728	0.0922796
GSM1379285	0.0788058	0.279532	0.338295	0.282315	0.230342	0.260403	-0.0295057	0.271162	-0.0826931	0.345142	0.013446	0.0614945	0.327732	0.356114	0.132394	0.0295658	-0.216808	0.29894	0.123576	0.116595	0.126284	-0.047005	0.152015
GSM1379286	-0.298031	0.24672	0.243971	0.247009	0.247888	0.241976	-0.180036	0.291481	-0.269081	0.301976	-0.00561676	-0.0644895	0.252164	0.337865	0.13566	0.00576295	-0.224309	0.257824	0.080928	0.112927	0.0638542	-0.0918108	0.153519
GSM1379287	-0.195324	0.227037	0.28748	0.286106	0.207343	0.279134	-0.0287723	0.318326	-0.172612	0.348652	0.0725276	0.0479219	0.34675	0.341436	0.174551	0.0328892	-0.175147	0.34336	0.198466	0.131773	0.130104	-0.0769038	0.0907308
GSM1379288	-0.28707	0.255389	0.20881	0.251175	0.162627	0.27308	-0.086301	0.266764	-0.255094	0.295966	0.00030693	0.00424236	0.227678	0.33566	0.125617	0.0261362	-0.154185	0.272227	0.119564	0.0747599	0.07353	-0.0689601	0.144578
GSM1379289	-0.280827	0.1361	0.138968	0.26759	0.200243	0.265487	-0.0826748	0.277286	-0.255088	0.295341	0.0214615	0.0086562	0.181549	0.312325	0.155176	0.0176599	-0.180112	0.294869	0.0713958	0.0743817	0.0542712	-0.00474352	0.119253
GSM1379290	0.0114827	0.168758	0.3465	0.322134	0.23711	0.22477	0.0183586	0.232994	-0.0621151	0.340166	0.0566909	0.183456	0.354697	0.321479	0.214317	0.0670373	-0.242417	0.335408	0.179156	0.175715	0.195186	-0.0875624	0.1429
GSM1379291	-0.141017	0.395528	0.425788	0.324706	0.207068	0.292726	0.00621513	0.313046	-0.13996	0.362227	0.0649184	0.0638837	0.374722	0.34394	0.169291	0.0865026	-0.196042	0.301475	0.239794	0.152964	0.108757	-0.0593798	0.19539
GSM1379292	-0.218237	0.100621	0.165982	0.175388	0.16615	0.256353	-0.180509	0.19783	-0.253904	0.385517	-0.0703558	-0.0744509	0.124748	0.318971	0.11455	-0.0328754	-0.210416	0.304675	-0.0495853	0.0946879	0.0433703	-0.147333	0.0774322
GSM1379293	-0.132694	0.141082	0.202048	0.194461	0.230223	0.256848	-0.0623379	0.253696	-0.225342	0.298809	-0.0983246	-0.10808	0.165054	0.31191	0.0779111	-0.0628526	-0.187917	0.238457	-0.0467524	0.0964894	0.0327616	-0.107118	0.0451169
GSM1379294	-0.146571	0.260076	0.336022	0.254822	0.243122	0.228099	-0.0697858	0.308618	-0.183194	0.299058	0.00444106	-0.00255494	0.288134	0.324366	0.128959	0.0146115	-0.290335	0.300447	0.153555	0.170137	0.0864222	-0.0452466	0.167122
GSM1379295	0.0622756	0.332668	0.31558	0.393483	0.237999	0.230342	-0.0289734	0.336903	-0.03981	0.378337	0.129336	0.10952	0.443121	0.328495	0.2024	0.054618	-0.158106	0.313908	0.258037	0.113481	0.131753	-0.0769118	0.156566
GSM1379296	-0.298291	0.216579	0.177817	0.211774	0.254742	0.251434	-0.136124	0.258857	-0.261679	0.370606	-0.0324647	-0.0500016	0.175734	0.317433	0.128213	0.0218197	-0.224054	0.315691	0.0402007	0.110082	0.0619951	-0.0997427	0.12542
GSM1379297	-0.111973	0.23776	0.280753	0.317034	0.210191	0.257822	-0.137858	0.259786	-0.142409	0.319285	0.0169816	-0.0230381	0.29168	0.341154	0.169902	0.0405795	-0.18996	0.238816	0.0932586	0.0783373	0.115743	-0.0512941	0.103055
GSM1379298	-0.152323	0.193983	0.280774	0.256992	0.21484	0.263355	0.0907447	0.283832	-0.1708	0.351567	0.0988479	0.248094	0.384193	0.3266	0.190001	0.11487	-0.100152	0.354743	0.17135	0.157929	0.158984	-0.0754878	0.145427
GSM1379299	-0.297693	0.254406	0.214607	0.249712	0.205651	0.262602	-0.141316	0.296002	-0.262899	0.318623	-0.0111007	-0.0147446	0.150642	0.329077	0.125005	0.0222542	-0.353331	0.258283	0.0464469	0.120065	0.00620626	-0.147169	0.123762
GSM1379300	-0.213713	0.189008	0.26617	0.269228	0.214794	0.276557	-0.0889029	0.28146	-0.217771	0.320684	0.00340741	0.080535	0.268122	0.292783	0.195181	0.0502563	-0.257959	0.327902	0.0748999	0.134231	0.127455	-0.106868	0.0812502
GSM1379301	0.107638	0.446802	0.45039	0.309785	0.232717	0.259856	-0.0707297	0.356731	0.0535915	0.36115	0.11216	0.0316778	0.466993	0.420627	0.144834	0.0749531	-0.268521	0.326937	0.254314	0.164777	0.111195	-0.121602	0.137358
GSM1379302	-0.29063	0.230175	0.203934	0.216875	0.260591	0.229491	-0.11319	0.279748	-0.303075	0.307943	-0.073758	-0.0958861	0.133909	0.329839	0.0662042	-0.00276529	-0.301403	0.295716	0.0323241	0.0472257	0.0290331	-0.210123	0.0624332
GSM1379303	0.00870595	0.308412	0.328853	0.305072	0.263208	0.287951	0.0256673	0.342736	-0.0981102	0.370919	0.0356292	0.0804509	0.351464	0.367412	0.174378	0.0973372	-0.201079	0.352076	0.226255	0.185168	0.131197	-0.0883212	0.127052
GSM1379304	-0.313556	0.131362	0.208233	0.295471	0.239865	0.32117	-0.142418	0.27291	-0.243059	0.398794	0.00218936	0.0405464	0.302227	0.401897	0.139806	0.0231684	-0.238364	0.328633	0.1561	0.151335	0.109406	-0.0954606	0.0680786
GSM1379305	-0.219031	0.244516	0.227187	0.239904	0.182293	0.281938	-0.113444	0.292446	-0.243975	0.303296	0.000401005	-0.0558705	0.222923	0.323215	0.166425	-0.00466757	-0.169838	0.321993	0.125073	0.128351	0.0413806	-0.106891	0.100533
GSM1379306	-0.156933	0.36808	0.367803	0.302638	0.216429	0.24708	-0.0780475	0.223865	-0.144811	0.304571	-0.0123629	0.0498882	0.248941	0.341459	0.16197	0.0253088	-0.241731	0.265084	0.04935	0.0600096	0.122516	-0.102534	0.205095
GSM1379307	0.110861	0.429398	0.543421	0.392428	0.288782	0.281134	-0.021841	0.433408	0.164587	0.424789	0.201155	0.169982	0.5756	0.411159	0.275835	0.156225	-0.201309	0.359477	0.407219	0.302675	0.273387	-0.0496577	0.227649
GSM1379308	-0.0666782	0.373904	0.43469	0.331651	0.193511	0.281869	-0.142713	0.317987	-0.108758	0.33959	0.0541358	-0.0182973	0.32679	0.344693	0.167168	0.0640584	-0.113079	0.299062	0.173182	0.103356	0.120039	-0.0454018	0.0948682
GSM1379309	-0.182445	0.218065	0.235818	0.251612	0.179858	0.259343	-0.142923	0.249213	-0.186027	0.333009	0.00554145	-0.0884763	0.235148	0.369614	0.140147	-0.0199888	-0.0513356	0.279536	0.0350702	0.105384	0.0793113	-0.0488528	0.129699
GSM1379310	0.0544186	0.246646	0.34062	0.260534	0.238493	0.234023	-0.0459943	0.26	-0.0466029	0.336807	0.04506	0.0816239	0.339955	0.375819	0.157238	0.0366797	-0.26868	0.315392	0.131763	0.149671	0.130376	-0.0478363	0.134157
GSM1379311	-0.304223	0.193619	0.208906	0.234643	0.242778	0.23307	-0.157561	0.255839	-0.288411	0.304774	-0.0717108	-0.023055	0.18769	0.361257	0.0990076	0.0124369	-0.163633	0.276099	0.0784334	0.107081	0.0747992	-0.0600722	0.0796696
GSM1379312	-0.265078	0.244258	0.204449	0.287294	0.240921	0.263598	0.139368	0.233511	-0.215728	0.379038	-0.0349579	0.0834547	0.264547	0.382081	0.163251	-0.00831771	-0.208725	0.288709	0.160161	0.170887	0.0651391	-0.0821931	0.147507
GSM1379313	-0.210883	0.290123	0.283657	0.25118	0.257889	0.22897	-0.14953	0.259146	-0.27636	0.337674	-0.00309619	0.000295557	0.257665	0.3212	0.0574536	0.0210652	-0.186513	0.278595	0.120347	0.0858968	0.0549228	-0.102764	0.186076
GSM1379314	-0.254267	0.182904	0.120373	0.264076	0.230171	0.295241	-0.0865549	0.245105	-0.25544	0.363716	0.0166629	0.120787	0.231775	0.295298	0.158225	0.03755	-0.149586	0.292442	0.0237859	0.0849908	0.111533	-0.00788675	0.121336
GSM1379315	-0.110441	0.360559	0.455372	0.305356	0.219174	0.251368	-0.0204147	0.294394	-0.10126	0.381255	0.0118257	0.00754453	0.333777	0.366506	0.188244	0.0560548	-0.205979	0.337064	0.213243	0.144469	0.150086	-0.0612918	0.216593
GSM1379316	-0.30572	0.233964	0.18528	0.244227	0.222517	0.238382	-0.246571	0.279424	-0.279453	0.29345	-0.0457319	-0.0391207	0.153447	0.322647	0.142904	0.0552695	-0.22198	0.265231	0.0288937	0.0784893	0.0611048	-0.0355659	0.190557
GSM1379317	-0.119614	0.390097	0.421262	0.357685	0.219851	0.281782	-0.118965	0.353401	-0.0855763	0.351852	0.0767517	0.0107106	0.391128	0.335328	0.189439	0.0638199	-0.172629	0.296555	0.255686	0.187118	0.1617	-0.0284424	0.209677
GSM1379318	-0.151771	0.36352	0.464188	0.387579	0.22911	0.260364	-0.0843823	0.346788	-0.0885523	0.350277	0.117247	-0.0468813	0.429179	0.367524	0.203989	0.0757401	-0.196376	0.290667	0.289725	0.175716	0.164795	-0.0313342	0.145383
GSM1379319	-0.202921	0.198288	0.276029	0.230718	0.197653	0.239412	-0.167447	0.254619	-0.256833	0.311719	-0.0121111	-0.0010266	0.246661	0.334571	0.13031	0.026852	-0.29546	0.233731	0.0906779	0.10177	0.0817322	-0.0860307	0.130066
GSM1379320	-0.144384	0.31334	0.418288	0.312102	0.226126	0.263092	-0.0579831	0.302378	-0.129665	0.373609	0.0841217	0.0299994	0.380388	0.388308	0.186854	0.0377268	-0.18949	0.351426	0.230853	0.201971	0.132043	-0.125464	0.154195
GSM1379321	-0.338263	0.190311	0.149647	0.187456	0.243221	0.24713	-0.227339	0.215314	-0.306361	0.290265	-0.0845286	-0.0540998	0.173052	0.319088	0.0732441	-0.0309024	-0.100561	0.268485	-0.0603452	0.107277	0.0130745	-0.0525264	0.170531
GSM1379322	-0.151779	0.399921	0.387891	0.294398	0.199953	0.295304	-0.029477	0.307951	-0.102121	0.377997	0.0313017	-0.0230582	0.357279	0.359198	0.171589	0.0538838	-0.247649	0.291125	0.208729	0.146707	0.117292	-0.0562146	0.148089
GSM1379323	-0.327816	0.218454	0.191461	0.249025	0.23062	0.249232	-0.150808	0.313068	-0.254021	0.348262	-0.0403805	-0.0345207	0.153552	0.315955	0.111432	0.00450288	-0.0348197	0.271774	0.0314374	0.0608747	0.0573203	-0.0531271	0.128414
GSM1379324	-0.157746	0.240624	0.21148	0.275701	0.253762	0.25593	-0.148578	0.323756	-0.189049	0.340486	0.0217885	-0.0166064	0.219989	0.333223	0.0959573	0.0257117	-0.193608	0.252805	0.0870296	0.0953138	0.0771514	-0.0747524	0.165622
GSM1379325	-0.188355	0.373892	0.349305	0.28216	0.213048	0.268896	-0.04158	0.337935	-0.190885	0.338591	0.024132	0.145348	0.322368	0.327169	0.149362	0.0311659	-0.178702	0.289991	0.182251	0.113551	0.123453	-0.0627724	0.215679
GSM1379326	-0.18772	0.262692	0.33509	0.286503	0.241561	0.25131	-0.116598	0.27276	-0.160585	0.327091	-0.0146598	-0.0344244	0.263527	0.34636	0.153616	0.0592067	-0.272838	0.268156	0.0755695	0.0935367	0.104116	-0.0430974	0.163154
GSM1379327	-0.201936	0.239177	0.284083	0.281427	0.184837	0.263566	-0.22197	0.304945	-0.199384	0.333677	-0.0476027	-0.0442466	0.23947	0.31706	0.115144	0.0334103	-0.29687	0.277455	0.127941	0.112663	0.0833066	-0.112983	0.111558
GSM1379328	0.176467	0.416864	0.543863	0.362759	0.26822	0.240996	0.0248635	0.337376	0.136696	0.354783	0.156584	0.0663266	0.501936	0.380598	0.262042	0.101448	-0.195741	0.351171	0.290718	0.245532	0.249529	-0.0487673	0.210984
GSM1379329	-0.289718	0.151333	0.259944	0.269113	0.24417	0.253455	-0.0590264	0.297149	-0.235455	0.325838	0.0106153	0.0423024	0.237784	0.312091	0.170521	0.0656176	-0.285688	0.316961	0.129752	0.135892	0.0726825	-0.0804836	0.0666837
GSM1379330	0.258679	0.214951	0.388707	0.278303	0.19552	0.210067	0.0793087	0.228962	0.115619	0.349892	0.0868784	0.138125	0.409962	0.383819	0.19369	0.0460564	-0.278713	0.334355	0.158979	0.20843	0.171742	-0.0829755	0.152761
GSM1523727	-0.258023	0.144954	0.176596	0.232136	0.191181	0.239508	-0.165793	0.216974	-0.244379	0.308345	-0.0773066	-0.0997312	0.162164	0.346089	0.101385	-0.0351691	-0.315743	0.205431	0.0188376	0.0413322	0.0433073	-0.0315489	0.0377015
GSM1523728	-0.210752	0.356031	0.314617	0.314166	0.197871	0.234042	-0.0711939	0.309389	-0.168513	0.332299	0.0946093	0.029645	0.344168	0.349669	0.175202	0.0856017	-0.157503	0.279883	0.185045	0.116022	0.116976	-0.0306487	0.145034
GSM1523729	-0.244139	0.225074	0.228378	0.245074	0.198675	0.243912	0.0460904	0.290497	-0.20148	0.323813	0.0118668	0.0443823	0.233464	0.341646	0.141471	-0.00305698	-0.202287	0.279557	0.0424676	0.0939825	0.0852736	-0.074653	0.181512
GSM1523744	-0.253057	0.310646	0.229098	0.28512	0.192465	0.285701	-0.162748	0.262636	-0.239825	0.318026	-0.0361222	-0.041076	0.180471	0.314349	0.129131	0.0895008	-0.350728	0.233387	0.126204	0.0478827	0.0652274	-0.021221	0.12993
GSM1523745	-0.25468	0.337737	0.260184	0.286191	0.19954	0.255999	-0.0863716	0.299611	-0.225083	0.329091	0.0247528	0.00915181	0.277375	0.309405	0.130125	0.0473474	-0.16168	0.275905	0.174932	0.106761	0.0816591	-0.0572444	0.231168
GSM1523746	-0.193704	0.254208	0.212549	0.235692	0.22028	0.238533	-0.00134205	0.303029	-0.257279	0.336677	0.0325952	0.079708	0.218538	0.279759	0.103832	-0.0122111	-0.219476	0.257969	0.103605	0.0746043	0.0726443	-0.150453	0.16394
GSM1523747	-0.329851	0.248684	0.216649	0.267813	0.190766	0.256098	-0.215342	0.294467	-0.259337	0.290496	0.0162871	-0.126207	0.223704	0.335208	0.114302	0.00860344	-0.103489	0.240199	0.144736	0.0989927	0.042828	-0.13171	0.165494
GSM1523748	-0.088024	0.206436	0.266229	0.26083	0.239166	0.22536	-0.0294298	0.331375	-0.162505	0.354545	0.0331777	0.0447152	0.316476	0.335821	0.119916	-0.000716707	-0.212761	0.294813	0.152669	0.118166	0.103916	-0.0684397	0.160139
GSM1523765	-0.281994	0.243411	0.222323	0.247658	0.161066	0.267191	-0.0923841	0.257285	-0.311843	0.336981	-0.0327737	-0.036371	0.146249	0.284861	0.0962099	0.0532802	-0.379658	0.269186	0.116802	0.0686814	0.0531758	-0.09252	0.0813225
GSM1523768	-0.221199	0.285258	0.297682	0.342668	0.238895	0.273428	-0.0535566	0.308962	-0.200714	0.381045	0.087682	0.185662	0.388146	0.337767	0.19565	0.0805816	-0.124057	0.331665	0.222186	0.154702	0.155985	-0.0367224	0.179808
GSM1523769	0.110424	0.318186	0.396579	0.299218	0.255894	0.270353	0.0431822	0.383464	0.0177526	0.388871	0.149307	0.143584	0.425048	0.375889	0.179184	0.0846451	-0.0971522	0.345599	0.245225	0.191719	0.18141	-0.0812046	0.177581
GSM1523770	-0.262289	0.401441	0.409074	0.331883	0.193161	0.234678	-0.0968602	0.257884	-0.143964	0.307996	0.0339127	0.0173812	0.349171	0.288742	0.163584	0.0630359	-0.225807	0.275415	0.213616	0.13757	0.105149	-0.124792	0.119836
GSM1523771	-0.198315	0.190017	0.405376	0.29491	0.217833	0.209947	-0.0043222	0.310165	-0.076275	0.376272	0.138376	0.194049	0.425657	0.331666	0.223197	0.120782	-0.198923	0.36446	0.220242	0.197534	0.193452	-0.118975	0.180328
GSM1523772	-0.105628	0.0829526	0.271018	0.251129	0.220045	0.251746	-0.0514727	0.219286	-0.178624	0.355831	0.0547957	0.0348786	0.298321	0.328015	0.199506	0.0569642	-0.321577	0.344541	0.0866523	0.149935	0.129368	-0.0510421	0.151328
GSM1523773	-0.0882831	0.199324	0.353059	0.277772	0.205203	0.194655	0.0386091	0.208048	-0.0991418	0.333686	0.0549422	0.186673	0.380982	0.34019	0.194946	0.0472548	-0.220954	0.347275	0.156441	0.211453	0.16583	-0.0998848	0.177849
GSM1523774	0.104965	0.185795	0.260989	0.234483	0.222179	0.175707	0.0910948	0.248833	-0.0338034	0.342084	0.00782358	0.143863	0.315177	0.323157	0.174196	-0.00314997	-0.203918	0.308404	0.130821	0.126505	0.140235	-0.123865	0.154598
GSM1523775	-0.214143	0.28696	0.276517	0.245115	0.169709	0.266019	-0.111884	0.291396	-0.21739	0.297641	-0.0313248	0.0260734	0.272039	0.313371	0.0960473	0.0148838	-0.192756	0.278009	0.117264	0.075069	0.058315	-0.0869579	0.140513
GSM1523776	-0.107287	0.404214	0.400547	0.304645	0.203317	0.254739	-0.114745	0.235427	-0.113581	0.322868	-0.00809423	-0.126067	0.248206	0.33938	0.185493	0.0126503	-0.324163	0.266308	0.0929788	0.116097	0.108324	-0.100478	0.0845812
GSM1523777	-0.280613	0.18766	0.169019	0.240694	0.176879	0.296363	-0.127424	0.261297	-0.301223	0.308911	-0.0873971	-0.0858435	0.12789	0.281468	0.119539	-0.00081772	-0.270747	0.281807	0.0596655	0.0568664	0.0267485	-0.150082	0.0308443
GSM1523778	-0.135253	0.291556	0.295428	0.298966	0.250491	0.29419	-0.0452191	0.331611	-0.141406	0.368219	0.091549	0.102257	0.39977	0.365785	0.180222	0.0623683	-0.0470711	0.367489	0.24599	0.183317	0.148298	0.0022814	0.186037
GSM1523779	-0.0615858	0.300877	0.350409	0.283902	0.207004	0.253802	-0.104992	0.327223	-0.112635	0.325071	0.0202039	-0.0389218	0.323554	0.332351	0.152086	0.0125901	-0.246403	0.262276	0.141052	0.117589	0.0766534	-0.0640471	0.149078
GSM1523780	-0.280421	0.306819	0.322514	0.274446	0.197534	0.251665	-0.200124	0.32559	-0.185978	0.339574	0.0161251	0.00810445	0.27456	0.35253	0.164002	0.0748005	-0.209277	0.300508	0.165214	0.138028	0.120983	-0.0694412	0.233724
GSM1523781	-0.388572	0.148791	0.0656801	0.148959	0.149224	0.278139	-0.214995	0.260611	-0.344141	0.377888	-0.0509792	-0.121473	0.0692318	0.282417	0.0890637	-0.0709589	-0.22975	0.296192	-0.00669876	0.108064	-0.00613482	-0.188596	0.114778
GSM1523782	-0.342735	0.289936	0.221538	0.304928	0.213887	0.28338	-0.144999	0.284493	-0.221669	0.328685	0.00226371	0.0357847	0.310688	0.308417	0.178882	0.0967312	-0.195367	0.306111	0.198803	0.11402	0.102146	-0.0482634	0.191017
GSM1523783	0.307167	0.24511	0.370574	0.330487	0.227357	0.270259	0.0958224	0.321546	0.167889	0.387877	0.0597534	0.092708	0.408714	0.387634	0.170055	0.0264914	0.0104876	0.324258	0.211456	0.184069	0.135878	-0.0368811	0.123077
GSM1523784	-0.0610953	0.269922	0.323198	0.304577	0.248372	0.22951	0.0609231	0.300281	-0.105759	0.382459	0.0949012	0.0855555	0.367787	0.355087	0.16505	0.00142802	-0.0848609	0.321666	0.132806	0.147357	0.127766	-0.0837408	0.198345
GSM1523785	-0.103013	0.268045	0.331782	0.318238	0.246188	0.274256	-0.0725545	0.314295	-0.151176	0.34875	0.0177806	-0.0270055	0.320986	0.347373	0.175238	0.063619	-0.201783	0.295711	0.155742	0.129793	0.133889	-0.0253885	0.135647
GSM1523786	0.124893	0.327697	0.392652	0.312807	0.254507	0.227328	0.0598262	0.301391	0.00154447	0.386941	0.0812835	0.0651595	0.426394	0.36539	0.172877	0.0380417	-0.23599	0.333104	0.146976	0.172776	0.139152	-0.083503	0.153778
GSM1523787	-0.248581	0.179857	0.215941	0.199078	0.215057	0.24775	-0.273471	0.202734	-0.260962	0.26444	-0.0752145	-0.0776658	0.146864	0.337776	0.0877482	-0.0110094	-0.210295	0.277324	-0.00899466	0.0600153	0.0355631	-0.0708917	0.172459
GSM1523788	0.188543	0.277971	0.348269	0.280526	0.268559	0.225976	0.0779376	0.319982	0.0251435	0.401563	0.110341	0.185506	0.418774	0.351404	0.17356	0.0882162	-0.183395	0.352649	0.24376	0.180775	0.167251	-0.0870883	0.19554
GSM1523789	-0.333217	0.163578	0.255844	0.250157	0.197217	0.249001	-0.158843	0.296904	-0.22876	0.350681	0.0621803	-0.0549953	0.270759	0.31571	0.170372	0.059839	-0.264174	0.326194	0.166581	0.140632	0.078391	-0.0663863	0.167829
GSM1523790	-0.261952	0.375012	0.402558	0.394423	0.214448	0.260316	-0.0126058	0.323002	-0.109445	0.351012	0.119014	0.112072	0.410532	0.363884	0.202218	0.113445	0.0290278	0.329815	0.273465	0.161986	0.162218	-0.0352895	0.259783
GSM1523791	-0.173949	0.363461	0.384284	0.32729	0.24069	0.209627	-0.151962	0.28226	-0.100014	0.321006	0.0349435	0.0362457	0.342087	0.35132	0.214038	0.0953012	-0.241559	0.28486	0.193781	0.144467	0.144905	-0.0341153	0.22057
GSM1523792	-0.141243	0.326519	0.319583	0.252591	0.209523	0.253001	-0.0654257	0.289267	-0.196633	0.323602	-0.0337761	-0.0376218	0.221311	0.317462	0.0852282	-0.00534031	-0.257329	0.277333	0.0835331	0.0900579	0.049888	-0.0761517	0.172807
GSM1523793	-0.0751237	0.32566	0.370916	0.269765	0.229431	0.251715	-0.108436	0.303576	-0.150346	0.302833	-0.0153347	0.00944869	0.31292	0.324953	0.185983	0.021163	-0.153828	0.299499	0.138518	0.118521	0.0881965	-0.0218469	0.159655
GSM1523794	-0.262003	0.270728	0.444208	0.33452	0.216733	0.269665	-0.116979	0.393614	-0.154183	0.37461	0.061385	0.0427147	0.427752	0.364182	0.207773	0.121702	-0.0632089	0.267594	0.229461	0.177001	0.176049	-0.0197369	0.252236
GSM1523795	-0.248638	0.269863	0.273685	0.300427	0.200726	0.27348	-0.173882	0.311928	-0.22045	0.362036	0.00578706	0.0574584	0.263494	0.375129	0.146646	0.0521117	-0.12451	0.315455	0.194402	0.156594	0.0868606	-0.155685	0.0973932
GSM1523796	-0.152815	0.232081	0.311113	0.376726	0.239566	0.254125	0.0191053	0.39576	-0.083858	0.403714	0.232896	0.247406	0.492827	0.375082	0.226895	0.11062	0.130769	0.415453	0.330725	0.227125	0.196211	-0.0860281	0.155835
GSM1523797	-0.234215	0.237134	0.294454	0.2637	0.215873	0.253431	-0.0592342	0.303783	-0.185892	0.353241	-0.00811111	0.0214993	0.294261	0.332859	0.0769611	0.0121075	-0.118708	0.273291	0.0992169	0.101104	0.0769944	-0.0544451	0.204154
GSM1523798	0.374195	0.43454	0.53325	0.358162	0.291258	0.274284	0.120973	0.4079	0.254447	0.379288	0.177202	0.22763	0.566162	0.41309	0.226647	0.123484	-0.0797073	0.372206	0.305208	0.265297	0.209392	-0.0691135	0.217072
GSM1523799	-0.213572	0.338206	0.288728	0.32673	0.209778	0.274326	-0.087405	0.310332	-0.12353	0.385525	0.0759216	0.153168	0.371924	0.329271	0.19131	0.0527586	-0.145075	0.337103	0.242891	0.177766	0.0527789	-0.149382	0.221962
GSM1523800	-0.216427	0.416236	0.430477	0.350804	0.167142	0.228336	-0.102316	0.328997	-0.086311	0.333037	0.0507081	0.00989195	0.39894	0.353616	0.17227	0.111165	-0.198497	0.280387	0.226347	0.149041	0.126673	-0.0753748	0.0718791
GSM1523801	-0.131202	0.359695	0.37865	0.298606	0.196869	0.280854	-0.0578456	0.294974	-0.120811	0.299821	-0.00400656	-0.0426691	0.314613	0.343053	0.166159	0.0660906	-0.240542	0.249115	0.149783	0.124828	0.122183	0.000709783	0.173585
GSM1523802	-0.18489	0.257494	0.254923	0.311296	0.239564	0.252122	-0.14876	0.324133	-0.180002	0.371503	0.0325289	0.015584	0.312469	0.336009	0.151902	0.0257212	-0.0525479	0.280237	0.125857	0.128281	0.0786437	-0.0544594	0.104748
GSM1523803	-0.110746	0.307819	0.295216	0.256949	0.200135	0.239295	-0.0510183	0.275387	-0.166383	0.328653	0.00318835	0.0274407	0.293998	0.316824	0.135899	-0.00146885	-0.223914	0.271716	0.12968	0.137395	0.0657831	-0.093829	0.151763
GSM1523804	0.0742828	0.316052	0.336449	0.304716	0.221162	0.276445	0.00383287	0.348597	-0.0408448	0.376186	0.0982321	0.104196	0.391001	0.353429	0.148503	0.0495267	-0.17087	0.311292	0.217537	0.182766	0.142307	-0.0711007	0.18146
GSM1523805	-0.070063	0.356918	0.415627	0.315745	0.231032	0.268869	-0.0657086	0.315421	-0.0644542	0.370467	0.0593202	0.0630257	0.402593	0.340282	0.205952	0.0554974	-0.176798	0.320028	0.203535	0.158321	0.150214	-0.0518857	0.184385
GSM1523806	-0.0952209	0.259486	0.307092	0.284735	0.21249	0.285591	-0.0536666	0.307785	-0.120222	0.355674	0.0401255	0.0473751	0.333946	0.348526	0.153794	0.0196611	-0.186412	0.285819	0.156685	0.129709	0.0852992	-0.0476864	0.121276
GSM1523807	-0.0831179	0.344271	0.305972	0.316596	0.230919	0.283193	0.0284627	0.342119	-0.106975	0.394318	0.0814758	0.164309	0.381605	0.359286	0.18736	0.0336759	0.0218175	0.339605	0.232917	0.19616	0.118381	-0.0971229	0.170148
GSM1523808	0.0053134	0.316988	0.386315	0.307031	0.225181	0.266944	0.0417966	0.351885	-0.0483695	0.371466	0.10573	0.0990452	0.389786	0.358666	0.194614	0.0796629	-0.0720029	0.349345	0.239129	0.199584	0.147753	-0.0585822	0.175863
GSM1523809	-0.132664	0.331977	0.34275	0.307919	0.19106	0.260612	-0.0906905	0.304095	-0.165261	0.299273	0.0012742	-0.00378387	0.340132	0.327692	0.134539	0.0451636	-0.235783	0.265254	0.142493	0.113222	0.0935654	-0.0249452	0.0845924
GSM1523810	-0.0671128	0.414757	0.482615	0.356652	0.242566	0.279372	-0.0693163	0.346857	-0.0462895	0.354163	0.0958479	0.0690986	0.476847	0.358493	0.255753	0.11992	-0.206463	0.312619	0.271551	0.185856	0.192643	0.0127662	0.221548
GSM1523811	0.0289988	0.388182	0.415511	0.320026	0.240159	0.257139	-0.0513234	0.344012	-0.0281663	0.355991	0.042798	0.0546055	0.402964	0.358456	0.172928	0.0501173	-0.175612	0.28182	0.205886	0.140151	0.133386	-0.0515584	0.20164
GSM1523812	-0.014601	0.401645	0.464607	0.311049	0.255555	0.246515	-0.0352196	0.346066	-0.0291405	0.37389	0.12341	0.140544	0.455381	0.36732	0.222487	0.0905524	-0.179304	0.322562	0.259738	0.209261	0.175322	-0.0676448	0.191587
GSM1523813	-0.321372	0.260179	0.241208	0.239035	0.183801	0.21791	-0.00239202	0.273044	-0.275897	0.331486	0.0205597	0.0229861	0.186701	0.309699	0.13531	0.0626429	-0.224628	0.26558	0.135434	0.0867064	0.0586211	-0.0448885	0.179949
GSM1523814	-0.184925	0.29999	0.285307	0.302253	0.19894	0.261218	-0.0888733	0.285338	-0.154192	0.335876	0.0258062	0.0302061	0.2877	0.344581	0.129864	0.0249562	-0.271395	0.293393	0.22965	0.161755	0.0885613	-0.0688673	0.133
GSM1523815	-0.22113	0.266125	0.320323	0.225004	0.228313	0.231945	-0.23472	0.299374	-0.192379	0.299539	-0.00174551	-0.132893	0.18737	0.325989	0.135856	0.0187232	-0.353517	0.270184	0.125687	0.0881575	0.075885	-0.129725	0.185566
GSM1523816	-0.313584	0.215324	0.242719	0.235611	0.222253	0.267867	-0.163034	0.246499	-0.278689	0.335034	-0.019716	-0.054855	0.199218	0.333464	0.0871249	0.0245956	-0.244971	0.262948	0.0649855	0.0694749	0.0740896	-0.0555199	0.154623
GSM1523817	-0.177623	0.174019	0.154825	0.186915	0.24132	0.222978	-0.125519	0.296703	-0.203172	0.337587	-0.102508	0.0570757	0.128533	0.314048	0.139501	0.0164041	-0.306821	0.281249	0.0445752	0.12709	0.00112716	-0.124863	0.132598
GSM1523818	-0.163514	0.238757	0.285066	0.293469	0.217972	0.259896	-0.151867	0.240079	-0.181326	0.306477	-0.00556986	-0.053992	0.294691	0.339624	0.131529	0.000581051	-0.247555	0.221819	0.0772879	0.085229	0.0664978	-0.0480237	0.079319
GSM1523819	-0.301325	0.155804	0.151032	0.180983	0.185168	0.317221	-0.223138	0.255393	-0.269408	0.259797	-0.0168695	-0.0358911	0.139431	0.350725	0.127527	0.0228283	-0.2314	0.286992	0.0602605	0.0832387	0.0316929	-0.122116	0.0519188
GSM1523820	-0.270204	0.221949	0.264385	0.299898	0.227776	0.293086	-0.117524	0.326634	-0.19956	0.348633	-0.011295	-0.00630047	0.274485	0.41765	0.130556	0.0463472	0.0527174	0.315341	0.162648	0.12954	0.0534998	-0.0696625	0.139651
GSM1523821	-0.104925	0.332311	0.301201	0.296423	0.196147	0.261984	-0.0877473	0.312391	-0.164248	0.32533	0.0127585	-0.0469387	0.311359	0.330051	0.13861	0.0135553	-0.149941	0.241508	0.102059	0.09718	0.12109	-0.0308919	0.157723
GSM1523822	-0.170818	0.337068	0.392432	0.369189	0.247528	0.23884	-0.0135249	0.346817	-0.0857206	0.367621	0.138432	0.114857	0.45244	0.353299	0.218948	0.0688288	0.116332	0.338686	0.226024	0.172709	0.139916	-0.00752544	0.225823
GSM1523823	-0.107641	0.428437	0.386826	0.368165	0.224455	0.19861	-0.0929151	0.293991	-0.0496076	0.32411	0.0485977	0.0518954	0.399311	0.371471	0.188286	0.0792433	-0.12022	0.309957	0.200761	0.127886	0.14433	-0.0454972	0.130491
GSM1523824	-0.195347	0.307106	0.275757	0.300077	0.191957	0.262663	-0.0207982	0.272555	-0.205135	0.34167	-0.0373862	-0.00221669	0.267131	0.319727	0.170057	0.0358434	-0.244469	0.286849	0.166013	0.129495	0.0861466	-0.0223942	0.0846057
GSM1523825	-0.364728	0.10954	0.103713	0.230673	0.209228	0.246409	-0.269934	0.292196	-0.253939	0.388948	-0.113469	-0.0478856	0.0919183	0.278937	0.0790852	0.0518146	-0.286361	0.279651	0.0835677	0.0551975	0.0623232	-0.126318	0.11572
GSM1523826	0.0546404	0.292491	0.376265	0.336983	0.248178	0.250636	-0.0903797	0.347062	-0.0611116	0.354305	0.0468321	0.053965	0.32827	0.373403	0.161	0.0181815	-0.142984	0.319605	0.207417	0.176948	0.107413	-0.0756298	0.147623
GSM1523827	0.242449	0.331538	0.439809	0.299332	0.249102	0.243556	0.0914106	0.31903	0.0903054	0.396335	0.099917	0.0800991	0.462566	0.374819	0.212247	0.0336123	-0.128557	0.300737	0.228091	0.196988	0.159813	-0.0526678	0.176929
GSM1523828	-0.0667664	0.279066	0.269074	0.313683	0.251033	0.202313	-0.0607721	0.329524	-0.154699	0.385569	0.0849738	0.15525	0.370182	0.336969	0.163209	0.0746269	-0.230582	0.322593	0.24361	0.182196	0.131881	-0.0921618	0.163391
GSM1523829	-0.210333	0.198952	0.249482	0.212967	0.233451	0.252828	-0.146702	0.307072	-0.214246	0.351416	0.0384126	-0.0307942	0.214822	0.430071	0.13823	-0.00691514	-0.112641	0.278082	0.0922094	0.10624	0.0477801	-0.140846	0.10241
GSM1523830	-0.101513	0.37671	0.369297	0.307562	0.17575	0.302399	-0.0768598	0.303725	-0.106566	0.335714	0.0516621	0.0222548	0.313152	0.358236	0.186228	0.0131349	-0.218344	0.246665	0.131961	0.119408	0.103799	-0.068669	0.105765
GSM1523831	-0.280487	0.247519	0.161404	0.218573	0.216937	0.238535	-0.106867	0.246545	-0.275473	0.30439	-0.0593268	-0.0590446	0.141283	0.293107	0.122419	-0.0138178	-0.234936	0.280031	0.0726427	0.0885774	0.0357142	-0.0875434	0.153707
GSM1523832	-0.00896392	0.267931	0.30648	0.29979	0.267802	0.258432	-0.111587	0.314821	-0.113797	0.357201	0.0301663	0.022984	0.312399	0.337343	0.186394	0.0326282	-0.180449	0.287331	0.131559	0.127224	0.110892	-0.0834074	0.157778
GSM1523833	-0.242059	0.300013	0.269895	0.250016	0.234012	0.245036	-0.156939	0.313266	-0.222288	0.350677	0.016071	0.0961269	0.226115	0.328725	0.116525	0.025141	-0.164325	0.273474	0.118614	0.0942186	0.0765201	-0.0892391	0.140653
GSM1523834	0.159163	0.343953	0.429168	0.353602	0.262639	0.268545	0.0610169	0.398062	0.0752188	0.422387	0.216709	0.237325	0.506867	0.3673	0.209445	0.0831958	0.00715536	0.33591	0.320231	0.233305	0.201216	-0.05057	0.15579
GSM1523835	-0.250222	0.191288	0.112635	0.226494	0.212796	0.242208	-0.215782	0.283954	-0.289502	0.337691	0.0136243	0.0688442	0.270102	0.312172	0.158141	0.0316252	-0.265118	0.312718	0.13659	0.152651	0.059327	-0.115413	0.137257
GSM1523836	-0.128558	0.392884	0.333924	0.349528	0.22717	0.239169	-0.00592168	0.329236	-0.0654801	0.393816	0.149791	0.184615	0.427891	0.335874	0.169899	0.0472677	0.0689023	0.332979	0.236294	0.163492	0.13638	-0.112675	0.144067
GSM1523837	-0.274356	0.181635	0.194389	0.192722	0.145754	0.260943	-0.00496019	0.257182	-0.280253	0.264161	-0.0611325	-0.0734325	0.11992	0.340867	0.075814	-0.0459725	-0.215494	0.28829	0.0311489	0.0513643	0.0548179	-0.106222	0.0606892
GSM1523838	-0.105598	0.406826	0.419165	0.353358	0.183746	0.225279	-0.0916935	0.322775	-0.0880921	0.353797	0.0589535	0.0916243	0.411752	0.333372	0.200449	0.0834122	-0.208462	0.297876	0.254978	0.147274	0.178731	-0.0772386	0.181179
GSM1523839	-0.0757267	0.279563	0.230789	0.318038	0.269036	0.265108	0.0387197	0.336234	-0.107554	0.3981	0.15394	0.165012	0.418107	0.355869	0.196125	0.0712114	0.0306188	0.362753	0.310878	0.209089	0.158355	-0.0133722	0.220019
GSM1523840	-0.241115	0.307853	0.269385	0.261441	0.240999	0.222806	-0.144471	0.282104	-0.28175	0.298288	-0.0183194	0.015322	0.183347	0.320053	0.13353	-0.00720016	-0.215559	0.251938	0.126639	0.0552991	0.0668012	-0.0872625	0.231891
GSM1523841	-0.198903	0.309602	0.278253	0.254372	0.212563	0.249675	-0.0887485	0.316062	-0.165693	0.310595	0.0534116	-0.00670152	0.298804	0.316896	0.158526	0.0331188	-0.170044	0.296518	0.202911	0.148434	0.0858133	-0.0799818	0.17074
GSM1523842	-0.0386667	0.289272	0.346806	0.273921	0.254797	0.254546	-0.0027823	0.329341	-0.133123	0.374433	0.0232467	0.0593451	0.301234	0.326699	0.143937	0.00533458	-0.235048	0.292932	0.120558	0.138363	0.0940782	-0.119468	0.153729
GSM1523843	-0.0481005	0.269748	0.303344	0.262296	0.24863	0.25461	-0.0453133	0.306235	-0.0888029	0.366307	0.0627429	0.0936566	0.35882	0.352868	0.16514	0.0544639	-0.271613	0.315765	0.174453	0.162744	0.13884	-0.060834	0.194099
GSM1523844	-0.313859	0.186812	0.137299	0.258346	0.210832	0.259585	-0.275673	0.28909	-0.247073	0.370199	0.0625503	0.0595841	0.20742	0.317164	0.175038	0.0597847	-0.300672	0.303757	0.187915	0.103361	0.081984	-0.133793	0.146419
GSM1523845	-0.130702	0.318576	0.305057	0.348418	0.256603	0.30114	-0.0993931	0.34006	-0.102967	0.369991	0.1275	0.0811798	0.435285	0.342953	0.220402	0.108281	-0.166107	0.320803	0.317339	0.201046	0.151865	-0.104828	0.152375
GSM1523846	0.00444561	0.310181	0.399647	0.295307	0.260833	0.221602	-0.00256148	0.306247	-0.0429421	0.353412	0.0784171	0.0973712	0.421735	0.34749	0.210187	0.0766197	-0.211251	0.325159	0.208091	0.173645	0.139781	-0.10731	0.163779
GSM1523847	-0.285153	0.331936	0.285591	0.331906	0.21887	0.283441	-0.0830124	0.25904	-0.144427	0.35092	0.00460163	-0.00731305	0.29396	0.337274	0.147344	0.0350644	-0.207547	0.262207	0.142147	0.114988	0.120743	-0.0953304	0.152816
GSM1523848	0.205634	0.434339	0.546933	0.347685	0.249669	0.281629	0.0510142	0.347198	0.125878	0.374049	0.128671	0.122357	0.522283	0.396119	0.278552	0.139143	-0.253844	0.316979	0.316529	0.279793	0.239336	-0.0852375	0.192295
GSM1523849	-0.252132	0.320529	0.318959	0.307153	0.236684	0.225229	-0.0631261	0.354295	-0.159187	0.36377	0.085963	0.0878794	0.382477	0.313573	0.211376	0.0713855	-0.129287	0.358425	0.283462	0.1915	0.135041	-0.145897	0.168631
GSM1523850	-0.0731467	0.223687	0.323829	0.235388	0.224069	0.233952	0.0128006	0.245368	-0.137089	0.350607	0.0063597	0.0425746	0.276139	0.329222	0.190282	0.0325023	-0.29161	0.336047	0.0811011	0.145231	0.128709	-0.13142	0.176033
GSM1523851	-0.23447	0.402597	0.350377	0.343807	0.223352	0.236679	-0.122252	0.310649	-0.129344	0.360895	0.0354869	0.0774593	0.372867	0.336254	0.168082	0.0668046	-0.0773331	0.298824	0.203144	0.105175	0.133833	-0.0296294	0.194552
GSM1523852	0.0571985	0.286798	0.393195	0.312949	0.240865	0.250771	-0.0212734	0.338579	-0.0364314	0.359729	0.0561967	0.0388788	0.342422	0.350107	0.168522	-0.0147567	-0.0737621	0.279848	0.143195	0.155781	0.124403	-0.0328671	0.133779
GSM1523853	-0.221079	0.273202	0.260482	0.222478	0.230055	0.271605	-0.0420662	0.300647	-0.232748	0.335783	-0.00148376	0.0495559	0.197821	0.295362	0.123014	-0.0107245	-0.228995	0.298665	0.13079	0.100445	0.0942417	-0.0521723	0.165746
GSM1523854	-0.0630945	0.33776	0.389246	0.309891	0.239008	0.250596	-0.0789419	0.389009	-0.0966723	0.354906	0.128554	0.029785	0.377119	0.325412	0.189038	0.0634048	-0.139581	0.31223	0.255092	0.171735	0.144032	-0.0509681	0.194472
GSM1523855	-0.276081	0.157216	0.204159	0.244089	0.271426	0.217563	-0.0126778	0.265855	-0.28916	0.2798	-0.00150189	0.0149411	0.190446	0.320222	0.102497	-0.0242556	-0.164242	0.280222	0.0871677	0.113813	0.0539699	-0.0829481	0.00946211
GSM1523856	-0.265022	0.341747	0.344156	0.266311	0.237887	0.228398	-0.152065	0.334218	-0.230747	0.389118	0.017858	0.0386498	0.298292	0.295368	0.156047	0.0691872	-0.234105	0.26662	0.182369	0.108574	0.124598	-0.0910785	0.22144
GSM1523857	-0.222256	0.157159	0.249537	0.223128	0.202778	0.219269	-0.073456	0.282136	-0.202257	0.322745	0.0133953	0.0579645	0.247575	0.287199	0.149203	0.0282106	-0.21298	0.303988	0.0702852	0.126211	0.119028	-0.0712209	0.118396
GSM1523858	-0.207482	-0.0378087	0.212115	0.154244	0.169684	0.162724	-0.0179316	0.18257	-0.186039	0.316324	0.0169709	0.194407	0.200936	0.300158	0.192309	0.0346019	-0.338482	0.322817	0.103481	0.112592	0.142276	-0.191502	0.130354
GSM1523859	-0.157646	0.258205	0.225458	0.283499	0.243154	0.255149	-0.108934	0.259296	-0.207045	0.361588	0.0233679	0.00719804	0.250765	0.352764	0.154193	0.0470428	-0.233796	0.322282	0.150821	0.142313	0.126553	-0.0583243	0.0886499
GSM1523860	-0.18931	0.35358	0.366797	0.350165	0.231845	0.231272	-0.0937925	0.315745	-0.132406	0.35023	0.0924787	0.0367134	0.361002	0.353627	0.195474	0.0997714	-0.162543	0.246315	0.203467	0.144971	0.141876	-0.031443	0.109458
GSM1523861	-0.2114	0.308633	0.3539	0.294872	0.255367	0.237897	0.0145621	0.368448	-0.164308	0.347372	0.0328354	0.0768037	0.327793	0.314653	0.152404	0.0193478	-0.0480383	0.312321	0.191953	0.128247	0.097486	-0.0844358	0.212484
GSM1523862	0.0602989	0.195385	0.352085	0.237037	0.190204	0.171374	0.00115067	0.240532	-0.0336364	0.323894	0.0215099	0.0635122	0.354827	0.329498	0.202619	0.0453782	-0.312057	0.313462	0.123536	0.172655	0.157426	-0.111315	0.206996
GSM1523863	-0.207284	0.41782	0.464785	0.355441	0.261527	0.233429	-0.0765465	0.317591	-0.104828	0.325067	0.045113	0.044151	0.420653	0.346395	0.220336	0.0873759	-0.234844	0.271944	0.225325	0.153307	0.150349	0.00569534	0.221645
GSM1523864	-0.234956	0.264012	0.240544	0.263292	0.229695	0.275171	-0.162358	0.237122	-0.22466	0.308662	-0.0670585	-0.0368626	0.228617	0.325352	0.130192	0.000744623	-0.213734	0.256431	0.080785	0.0673233	0.0552067	-0.00763689	0.1551
GSM1523865	-0.238355	0.266448	0.270184	0.238196	0.204134	0.25397	-0.170206	0.301292	-0.229655	0.323812	0.0300261	-0.0772618	0.229476	0.299015	0.145594	0.0345121	-0.253431	0.254084	0.103406	0.0727016	0.051781	-0.170112	0.0537156
GSM1523866	0.0526531	0.353875	0.38434	0.309771	0.237666	0.228502	-0.0463604	0.343668	-0.0518976	0.370845	0.0931027	0.156412	0.441568	0.348106	0.190454	0.0965911	-0.246146	0.35126	0.290502	0.212953	0.198999	-0.0570097	0.20856
GSM1523867	-0.102494	0.302913	0.321171	0.293519	0.238701	0.265013	-0.0322487	0.3471	-0.150502	0.342615	0.0277854	0.0461652	0.313059	0.337118	0.125217	-0.00706421	-0.149241	0.291213	0.132654	0.123451	0.0897958	-0.0649044	0.186851
GSM1523868	-0.117358	0.448742	0.429273	0.365851	0.232876	0.246684	0.0232451	0.357727	0.00856691	0.397426	0.149252	0.136395	0.429119	0.39409	0.246412	0.0866552	0.0435927	0.350472	0.281024	0.191336	0.150692	-0.0223483	0.226474
GSM1523869	-0.106706	0.280116	0.261396	0.307083	0.243291	0.269993	0.0145864	0.301365	-0.104787	0.349445	0.0581958	0.0986522	0.301262	0.350388	0.161774	0.0180394	-0.0735794	0.299547	0.130539	0.142534	0.0982187	-0.0416743	0.127702
GSM1523870	-0.230136	0.369506	0.342482	0.274765	0.218256	0.210126	-0.192804	0.278874	-0.194987	0.322145	-0.0286104	-0.0399797	0.240473	0.31401	0.121714	0.0708743	-0.345446	0.242302	0.117975	0.0677291	0.115668	-0.0780248	0.163901
GSM1523871	-0.155349	0.329204	0.308839	0.283991	0.235692	0.248797	-0.0669388	0.327024	-0.156745	0.338145	-0.000759157	0.049548	0.276535	0.333264	0.138466	0.0470893	-0.267407	0.273428	0.150628	0.124767	0.0917271	-0.0857385	0.16432
GSM1523872	-0.0112553	0.283262	0.351384	0.353728	0.22327	0.283402	-0.0355811	0.340187	-0.0816702	0.393167	0.16844	0.0989013	0.439733	0.354331	0.218812	0.0956394	-0.142913	0.357993	0.29114	0.213347	0.129068	-0.0272769	0.137518
GSM1523873	0.195593	0.426183	0.47533	0.32388	0.262959	0.288767	-0.0911101	0.324948	0.0667155	0.361873	0.129454	0.0296643	0.493469	0.378091	0.215122	0.0762911	-0.240316	0.285193	0.26511	0.194138	0.136403	-0.0649072	0.177278
GSM1523874	-0.308877	0.294059	0.239587	0.368628	0.198182	0.299003	-0.159642	0.35755	-0.192309	0.308961	0.0507383	0.0669169	0.304439	0.352193	0.176889	0.0385703	-0.118166	0.3202	0.233864	0.185339	0.109214	-0.0688575	0.10036
GSM1523875	-0.352643	0.272804	0.181076	0.175661	0.237159	0.235248	-0.212361	0.194704	-0.346332	0.257363	-0.0575001	-0.0569863	0.190799	0.360525	0.063077	-0.0100381	-0.31395	0.269228	0.00506094	0.0480355	0.0198667	-0.121377	0.141502
GSM1523876	-0.19212	0.295807	0.316121	0.340812	0.219516	0.251742	-0.115221	0.302532	-0.179722	0.324634	0.00253743	-0.0210358	0.278625	0.343905	0.132112	0.0188426	-0.223401	0.232711	0.117782	0.0796166	0.112583	-0.0304493	0.18947
GSM1523877	-0.400901	0.181543	0.107758	0.201343	0.155986	0.273996	-0.222589	0.194502	-0.309638	0.257799	-0.0748867	-0.0341394	0.154957	0.334559	0.0857572	-0.0695674	-0.25362	0.26916	0.0361653	0.0576407	0.0190675	-0.0689237	0.131358
GSM1523878	-0.00383285	0.358321	0.42754	0.307222	0.253586	0.256213	-0.00616893	0.311681	-0.0698097	0.347407	0.0452065	0.033723	0.393964	0.342927	0.189688	0.0287274	-0.145623	0.286972	0.17722	0.146223	0.105047	-0.0805774	0.169509
GSM1523879	-0.217558	0.258045	0.290485	0.251869	0.247344	0.263632	-0.0739643	0.302965	-0.214576	0.300124	-0.0424722	-0.0548129	0.2283	0.360385	0.12271	-0.0332531	-0.215968	0.324123	0.0941378	0.114505	0.0412739	-0.102539	0.0861832
GSM1523880	0.0158945	0.404994	0.407631	0.308247	0.213915	0.261753	-0.0413837	0.284156	-0.0738227	0.321858	0.00541268	0.00237226	0.340127	0.327516	0.157575	0.0319748	-0.188088	0.268501	0.146765	0.116878	0.116972	-0.0551819	0.20175
GSM1523881	-0.282667	0.205215	0.227768	0.284084	0.196763	0.245048	-0.104433	0.264872	-0.27699	0.297789	-0.0277846	0.046487	0.252862	0.334009	0.171548	0.0229272	-0.202648	0.274672	0.0598962	0.0594824	0.0819983	-0.0588657	0.101412
GSM1523882	-0.240815	0.381072	0.350882	0.292382	0.234049	0.24485	-0.0665111	0.25638	-0.182309	0.318435	-0.0173439	-0.04567	0.35416	0.301213	0.128078	0.0164825	-0.204278	0.237711	0.152641	0.105321	0.0738944	-0.0878836	0.186604
GSM1523883	-0.160282	0.329673	0.387116	0.299428	0.221262	0.243173	-0.0805564	0.285746	-0.169641	0.292662	0.00550222	-0.0566062	0.331336	0.337558	0.144674	0.0278149	-0.199058	0.263357	0.142664	0.108246	0.0748011	-0.0139627	0.153727
GSM1523884	-0.0125658	0.299384	0.272233	0.295608	0.234162	0.24042	0.0738373	0.329739	-0.104917	0.360192	0.0850493	0.168152	0.372818	0.366962	0.174934	0.0532219	-0.121276	0.292905	0.176735	0.156564	0.142115	-0.064596	0.169858
GSM1523885	-0.263167	0.396143	0.414891	0.349793	0.242285	0.243129	-0.0543362	0.288113	-0.0832214	0.354815	0.0378552	0.0474936	0.363191	0.338548	0.1677	0.0634108	-0.0965841	0.249665	0.138335	0.119431	0.139843	-0.0119365	0.189953
GSM1523886	-0.065203	0.342911	0.376502	0.378582	0.246705	0.238056	0.0464585	0.340604	-0.0652485	0.389987	0.16014	0.262214	0.45494	0.346708	0.231824	0.108804	-0.0161756	0.393585	0.313044	0.216597	0.210759	-0.0460372	0.213482
GSM1523887	-0.105295	0.382462	0.384134	0.360774	0.214316	0.290518	-0.107266	0.283616	-0.153221	0.326175	0.0735154	0.0535752	0.404018	0.33292	0.196814	0.116456	-0.145505	0.279722	0.226038	0.188603	0.132676	0.0096945	0.0821599
GSM1523888	-0.0739406	0.455085	0.482134	0.338995	0.241425	0.261589	-0.0395591	0.318058	-0.0580535	0.338031	0.09765	-0.00844875	0.44924	0.341908	0.231042	0.0900146	-0.296396	0.279488	0.220203	0.171919	0.170275	-0.0389735	0.200429
GSM1523889	-0.261709	0.201749	0.238894	0.231744	0.266759	0.218625	-0.195414	0.217999	-0.294872	0.317662	-0.0593796	-0.0356288	0.163033	0.335603	0.0931118	-0.0244474	-0.232423	0.173471	0.0050814	0.0323725	0.0476703	-0.0751539	0.172054
GSM1523890	-0.0378997	0.229826	0.285714	0.302564	0.240924	0.251208	0.00180024	0.306698	-0.143725	0.370093	0.0575166	0.0504926	0.346913	0.348833	0.152485	-0.000931365	-0.245254	0.273226	0.109309	0.124866	0.0594993	-0.0754616	0.134531
GSM1523891	-0.229836	0.306865	0.223649	0.376626	0.259466	0.262526	7.18e-05	0.411513	-0.129262	0.403902	0.22172	0.251749	0.432892	0.354258	0.214351	0.133368	0.0885857	0.378611	0.321408	0.217744	0.119597	-0.103501	0.132713
GSM1523892	0.0283735	0.362657	0.357597	0.306882	0.235066	0.296928	-0.0284552	0.332003	-0.0933723	0.367106	0.0358344	0.0748547	0.352924	0.336726	0.199559	0.078537	-0.200944	0.268961	0.229774	0.176747	0.124902	-0.0021402	0.125392
GSM1523893	-0.250494	0.215415	0.270091	0.242441	0.228303	0.24117	-0.0676876	0.253153	-0.242448	0.30099	-0.0536743	-0.0330757	0.207625	0.317422	0.119933	-0.00409678	-0.246313	0.260212	0.109594	0.0835382	0.0528074	-0.0984256	0.0993979
GSM1523894	-0.28051	0.233406	0.206365	0.264785	0.178867	0.25986	-0.207	0.291972	-0.269722	0.290776	-0.025839	-0.00261472	0.172718	0.32161	0.146374	0.0298721	-0.126804	0.225481	0.0550053	0.0704791	0.0414717	-0.0301556	0.146813
GSM1523895	-0.312769	0.325961	0.282712	0.263402	0.186283	0.262981	-0.168411	0.276862	-0.251405	0.275834	0.00072807	-0.00959821	0.218141	0.354381	0.0904465	0.0451829	-0.217751	0.23403	0.101871	0.10639	0.031583	-0.106091	0.161448
GSM1523896	0.0217327	0.32548	0.422573	0.315033	0.237234	0.259346	-0.10909	0.361174	-0.0420263	0.319565	0.0614259	0.0197184	0.414107	0.35712	0.192148	0.0682028	-0.238679	0.331408	0.227194	0.171756	0.119577	-0.125235	0.154108
GSM1523897	-0.308699	0.290418	0.180677	0.221955	0.171986	0.257609	-0.236416	0.221965	-0.255682	0.31859	-0.121826	-0.0706506	0.143701	0.346784	0.0958368	0.0532752	-0.28148	0.320193	0.00501634	0.0587258	0.035099	-0.0936838	0.191007
GSM1523898	-0.297483	0.220255	0.27254	0.259253	0.244577	0.232898	-0.0316685	0.32349	-0.259563	0.29716	-0.0195371	0.00885577	0.21614	0.310001	0.0975847	-0.0293941	-0.193245	0.244983	0.121834	0.0601389	0.0471213	-0.055869	0.0301559
GSM1523899	-0.225179	0.23934	0.366191	0.261978	0.254588	0.30042	-0.110881	0.275236	-0.244236	0.251032	-0.0156067	0.0239376	0.214059	0.346254	0.119695	0.0445233	-0.373728	0.279369	0.00257615	0.0868488	0.0656748	0.0196685	0.126436
GSM1523901	-0.256378	0.379789	0.389302	0.331423	0.223233	0.256223	-0.123444	0.344648	-0.17591	0.353164	0.0795878	0.0350879	0.350996	0.31738	0.181506	0.0895289	-0.229231	0.252166	0.195711	0.151211	0.136245	-0.0230651	0.181826
GSM1523903	-0.367363	0.226258	0.234525	0.256742	0.232247	0.235792	-0.200225	0.224947	-0.279018	0.33764	-0.0328387	-0.0297293	0.184382	0.29473	0.092262	0.0380733	-0.340622	0.249755	0.044333	0.0653723	0.0671188	-0.0839412	0.18085
GSM1523904	-0.107635	0.306806	0.340075	0.269906	0.248876	0.271976	-0.0130192	0.314631	-0.141828	0.386468	0.0595325	0.128758	0.342151	0.312621	0.142012	0.0493596	-0.235367	0.256362	0.174024	0.146881	0.0944367	-0.035148	0.155047
GSM1523905	-0.204108	0.250386	0.224735	0.275355	0.196527	0.234227	-0.0683369	0.276782	-0.170779	0.331258	0.056608	-0.0221309	0.292962	0.32797	0.142144	0.031876	-0.149497	0.280227	0.102959	0.115318	0.0955976	-0.0560725	0.168398
GSM1523906	0.288721	0.466951	0.488461	0.312887	0.254985	0.251591	0.0250348	0.321934	0.149187	0.352054	0.0959919	0.150252	0.471019	0.38289	0.226038	0.0926014	-0.238641	0.342755	0.263812	0.21938	0.179646	-0.0812466	0.186149
GSM1523908	-0.134442	0.390529	0.374793	0.346224	0.217661	0.25752	-0.0891	0.331019	-0.0611327	0.373538	0.113002	0.0821311	0.404252	0.335056	0.183954	0.158066	-0.150392	0.332104	0.25374	0.178336	0.125853	-0.0371187	0.16753
GSM1523909	-0.165837	0.441397	0.46338	0.340687	0.202557	0.26577	-0.0897474	0.345245	-0.107635	0.359844	0.124126	0.0442365	0.362518	0.343772	0.207812	0.0928679	-0.250294	0.27385	0.215227	0.123134	0.163436	-0.0293142	0.135695
GSM1523910	-0.157574	0.384532	0.425248	0.319345	0.170304	0.251931	-0.169681	0.291962	-0.134749	0.343985	0.00680314	0.0465278	0.316887	0.331534	0.151987	0.0584306	-0.209783	0.257961	0.171236	0.0953998	0.117098	-0.0452917	0.15463
GSM1523911	-0.323963	0.27971	0.262596	0.295868	0.234976	0.260489	-0.191247	0.316552	-0.226277	0.337378	-0.00148003	0.0120488	0.216301	0.337386	0.151967	0.0510173	-0.192365	0.277936	0.120196	0.082456	0.0817184	-0.0589216	0.0803522
GSM1523918	-0.184946	0.140176	0.224755	0.249745	0.204634	0.238608	-0.160217	0.239345	-0.23359	0.333128	0.0139712	0.0405764	0.286906	0.290035	0.169719	0.0772946	-0.361248	0.305313	0.135384	0.121097	0.105878	-0.135895	0.163463
GSM1523919	0.0559267	0.231346	0.333361	0.26764	0.253558	0.268917	-0.108831	0.330655	-0.108561	0.340912	0.0518267	0.0643006	0.287353	0.342611	0.129244	0.0217968	-0.185229	0.307285	0.123651	0.15542	0.117396	-0.0418318	0.106514
GSM1523920	-0.0465321	0.11143	0.320962	0.276092	0.254502	0.233473	0.026093	0.3114	-0.105748	0.396724	0.0545683	-0.00743919	0.360632	0.361001	0.149469	0.00781804	-0.245602	0.315062	0.201163	0.14989	0.0888556	-0.0638807	0.097242
GSM1523921	-0.181959	0.309518	0.337708	0.315056	0.22365	0.25246	-0.136128	0.29231	-0.188866	0.341183	0.0394596	-0.0399156	0.319023	0.331612	0.173059	0.0501701	-0.156635	0.308749	0.186136	0.133492	0.118103	-0.0928839	0.155945
GSM1523922	-0.351333	0.285963	0.223722	0.333927	0.225408	0.27003	0.017902	0.285513	-0.174235	0.361529	0.106812	0.0859933	0.345751	0.352692	0.160862	0.03456	-0.0390613	0.365931	0.18387	0.159116	0.11074	-0.0744009	0.127811
GSM1523923	-0.141106	0.273483	0.272824	0.289795	0.215013	0.252154	-0.0287283	0.337519	-0.199151	0.33314	0.0171927	0.0430992	0.260951	0.339466	0.11227	0.0327767	-0.114546	0.271742	0.135224	0.144654	0.0660975	-0.0484508	0.117845
GSM1523924	-0.0704539	0.204985	0.364038	0.259511	0.26075	0.24076	-0.0382147	0.298505	-0.134553	0.353706	0.0251875	-0.0161646	0.28686	0.341388	0.138869	0.0217544	-0.290838	0.323239	0.130311	0.134266	0.093147	-0.0920375	0.163826
GSM1523925	-0.139256	0.284396	0.254056	0.236348	0.238091	0.262286	-0.125879	0.300727	-0.231122	0.427766	-0.059704	0.0268095	0.251997	0.389931	0.13273	0.0288891	-0.243545	0.295652	0.094752	0.117452	0.0509541	-0.12831	0.0899052
GSM1523926	-0.197965	0.189363	0.154428	0.275516	0.236184	0.258608	-0.102257	0.268534	-0.271881	0.252264	-0.0226059	-0.0874491	0.0985935	0.320726	0.0937242	0.0208176	-0.294676	0.22588	-0.0259192	0.00955522	0.00620436	-0.0428522	0.113405
GSM1523927	-0.110086	0.17478	0.219264	0.273463	0.217119	0.24416	-0.0119305	0.334927	-0.158999	0.336074	0.0532764	0.108325	0.282834	0.360536	0.108289	0.0167961	-0.173535	0.289396	0.157633	0.153275	0.107502	-0.0542872	0.135751
GSM1523928	-0.35008	0.22124	0.133095	0.271116	0.176607	0.307437	-0.13097	0.238075	-0.265539	0.326734	-0.020872	-0.0443509	0.261094	0.364343	0.129157	0.081924	-0.198984	0.282385	0.14975	0.122533	0.0826068	-0.110867	0.0860334
GSM1523929	-0.0476268	0.347468	0.341436	0.322848	0.215403	0.287768	-0.135779	0.339829	-0.115742	0.354321	0.0196962	0.0147611	0.367571	0.35297	0.173991	0.0659016	-0.142662	0.285652	0.154202	0.140656	0.120748	-0.0528258	0.144141
GSM1523930	-0.232544	0.19008	0.200467	0.282338	0.212737	0.302816	-0.045422	0.313177	-0.225533	0.304546	-0.032225	0.0485117	0.259046	0.404511	0.196127	0.0758961	-0.203399	0.318199	0.0418273	0.119452	0.0867035	-0.0441166	0.089311
GSM1523931	0.23848	0.39832	0.495689	0.338279	0.277364	0.292564	-0.0198596	0.3301	0.0662574	0.377592	0.114538	0.0120945	0.485222	0.377879	0.202459	0.0715291	-0.242418	0.343175	0.226456	0.19386	0.16847	-0.0398765	0.144646
GSM1523932	-0.183009	0.235233	0.213258	0.264719	0.19764	0.274459	-0.0903171	0.316935	-0.18606	0.289414	-0.0339069	-0.0218818	0.179018	0.339194	0.111838	-0.0347994	-0.256762	0.267183	0.0654603	0.0820712	0.0332606	-0.0908294	0.0335194
GSM1523933	-0.169519	0.34106	0.290606	0.318361	0.236621	0.262223	-0.162093	0.303166	-0.183223	0.386315	0.0793781	0.131751	0.336702	0.339376	0.184131	0.091454	-0.0922802	0.292235	0.166031	0.170637	0.0897639	-0.044023	0.131565
GSM1523934	-0.206912	0.185277	0.142404	0.260693	0.194046	0.298493	-0.208359	0.236323	-0.244255	0.323241	-0.0816374	-0.0739159	0.156154	0.338631	0.137974	0.0330311	-0.251703	0.317401	0.0456058	0.093975	0.0569516	-0.126464	0.105778
GSM1523935	-0.116205	0.251614	0.245051	0.363135	0.249609	0.280578	0.101671	0.378118	-0.10051	0.388365	0.192429	0.239605	0.448846	0.36084	0.232559	0.124856	0.0715136	0.443274	0.339903	0.224216	0.201698	-0.111319	0.163142
GSM1523936	-0.0311505	0.194619	0.303143	0.304227	0.248999	0.251979	-0.0136765	0.314303	-0.125249	0.386016	0.0910986	0.0478205	0.366164	0.340806	0.165506	0.0521084	-0.189041	0.312011	0.182437	0.169049	0.133029	-0.0544539	0.163243
GSM1523937	-0.126173	0.275967	0.308377	0.371207	0.229268	0.263106	-0.0141092	0.327621	-0.104277	0.400492	0.0775977	0.0700641	0.431399	0.37187	0.179852	0.0556658	0.121708	0.340098	0.22564	0.162052	0.102696	-0.0571835	0.0915302
GSM1523938	-0.169525	0.156686	0.27943	0.252535	0.230188	0.226855	0.02427	0.242835	-0.163701	0.312874	0.0391352	0.104688	0.265585	0.329446	0.167683	0.0772256	-0.349277	0.313532	0.116637	0.181042	0.138755	-0.0660303	0.16559
GSM1523939	0.0835395	0.0751705	0.304246	0.243486	0.220774	0.229417	-0.0226175	0.276968	-0.0977684	0.325055	0.0548757	0.180291	0.349846	0.32474	0.215333	0.0321433	-0.285812	0.366563	0.180568	0.178883	0.156565	-0.125464	0.123654
GSM1523940	-0.221556	0.21666	0.178914	0.212295	0.221311	0.271854	-0.173172	0.259162	-0.272898	0.309404	-0.0130431	-0.0881563	0.131484	0.298595	0.119353	-0.00430858	-0.305256	0.263771	0.0140496	0.0779397	0.0562303	-0.104231	0.110141
GSM1523941	-0.0481171	0.36802	0.491944	0.303762	0.233884	0.273542	-0.0496373	0.341159	-0.0957125	0.343235	0.0175033	0.00826104	0.379482	0.375174	0.185135	0.069455	-0.264707	0.296578	0.208728	0.153668	0.147711	-0.0768917	0.167109
GSM1523942	-0.220184	0.250203	0.196353	0.279798	0.223082	0.297291	-0.134168	0.307327	-0.226843	0.352284	-0.00822707	0.0387299	0.234098	0.341571	0.143186	0.0552949	-0.161984	0.285937	0.0741789	0.0981858	0.0945271	-0.0902044	0.147987
GSM1523943	-0.269658	0.288008	0.296125	0.298271	0.200596	0.230156	-0.0398631	0.30961	-0.179087	0.361538	0.0230759	0.0391166	0.27673	0.351958	0.154872	0.0478351	-0.126669	0.267357	0.0956524	0.103389	0.0610367	-0.0544167	0.134487
GSM1523944	0.149092	0.380474	0.45317	0.355356	0.296881	0.242936	-0.0923418	0.315999	-0.00321315	0.368746	0.0715253	0.0431732	0.424873	0.389405	0.169949	0.0905703	-0.201287	0.31471	0.264586	0.165593	0.133662	-0.00635741	0.129729
GSM1523945	-0.275122	0.273941	0.249431	0.341989	0.262825	0.264005	0.0140482	0.347689	-0.187005	0.393118	0.183363	0.187161	0.448013	0.346565	0.213141	0.0926355	-0.122621	0.371375	0.318115	0.1826	0.120906	-0.0472931	0.124926
GSM1523946	-0.252743	0.294697	0.286967	0.321483	0.21346	0.274205	-0.0607355	0.35534	-0.18864	0.362159	0.100297	0.0469932	0.319582	0.361423	0.176723	0.0328858	0.0643137	0.324729	0.141861	0.160797	0.0784372	-0.09084	0.191877
GSM1523947	-0.19028	0.396312	0.351151	0.299141	0.194912	0.226762	-0.0710656	0.296341	-0.189104	0.289311	-0.0386165	0.01391	0.271301	0.334847	0.135928	0.0650378	-0.273332	0.232859	0.113508	0.0753206	0.0857806	-0.0387776	0.116768
GSM1523948	-0.218084	0.146727	0.286256	0.277404	0.255033	0.273644	-0.024485	0.279845	-0.21464	0.350032	0.0314206	0.163029	0.333754	0.351036	0.157344	0.035378	-0.127636	0.347706	0.153227	0.130432	0.0999107	-0.0596584	0.132457
GSM1523949	-0.0344563	0.162958	0.343106	0.24483	0.225673	0.231155	0.0604638	0.23895	-0.11676	0.318371	0.00950304	0.134651	0.367551	0.349719	0.201078	0.0383598	-0.234768	0.300524	0.104808	0.166568	0.157281	-0.0754468	0.125504
GSM1523950	-0.347507	0.26179	0.204253	0.23311	0.186856	0.206288	-0.232807	0.27154	-0.27847	0.237332	-0.0834344	-0.134357	0.111598	0.303777	0.0572244	0.0100357	-0.272954	0.222763	-0.0369049	0.0229054	-0.00561774	-0.0893398	0.0779573
GSM1523951	0.211065	0.37678	0.457116	0.316874	0.249199	0.265257	-0.05988	0.296986	0.0898163	0.349183	0.0834973	-0.00499865	0.506728	0.371693	0.21886	0.0887504	-0.252774	0.350148	0.240334	0.18767	0.159673	-0.0682235	0.140941
GSM1523952	0.00128505	0.343572	0.37147	0.318731	0.247226	0.25771	-0.0596082	0.316663	-0.103409	0.38607	0.060544	0.115308	0.38533	0.346313	0.134659	0.0558707	-0.103819	0.349226	0.16683	0.134774	0.137024	-0.0606236	0.221426
GSM1523953	-0.275364	0.18565	0.133455	0.115123	0.215902	0.275431	-0.17591	0.173495	-0.317038	0.308601	-0.103086	0.00979053	-0.00532209	0.273513	0.0183925	-0.0606635	-0.34017	0.260444	-0.053859	0.0274456	-0.0225866	-0.146004	0.0910635
GSM1523954	-0.215139	-0.0496146	0.162273	0.164668	0.222316	0.265273	-0.18665	0.235808	-0.257726	0.288534	-0.0732104	-0.146321	0.00412238	0.362009	0.0865787	-0.0546041	-0.240041	0.239337	-0.0610624	0.0446507	0.0414998	-0.0723546	0.047163
GSM1523955	0.0170457	0.0835836	0.334044	0.19965	0.235949	0.243693	0.00178606	0.217619	-0.174047	0.298173	-0.0663589	0.0109057	0.216948	0.348265	0.109166	-0.039388	-0.334789	0.318222	-0.0241562	0.0784478	0.0883211	-0.0109252	0.104362
GSM1523956	-0.290365	0.293796	0.191246	0.250356	0.227591	0.274426	-0.212677	0.253924	-0.283447	0.279036	-0.0223396	0.00705127	0.188813	0.320283	0.0677349	0.029773	-0.192104	0.301676	0.0734035	0.0577701	0.0421278	-0.0145808	0.189049
GSM1523957	-0.25196	0.175792	0.0790405	0.16569	0.239292	0.288127	-0.135139	0.215707	-0.332095	0.316622	-0.0965782	-0.0103947	0.0430259	0.336666	0.0810634	-0.0136136	-0.31916	0.213045	-0.149016	0.0371446	0.0305339	-0.103057	0.121405
GSM1523958	0.0760535	0.330983	0.430689	0.327919	0.266572	0.249332	-0.0105363	0.364438	-0.0125812	0.401012	0.0629805	0.093798	0.427095	0.355629	0.189611	0.0488127	-0.142575	0.325262	0.212641	0.185197	0.155436	-0.0637905	0.208304
GSM1523959	-0.305546	0.251973	0.139317	0.197165	0.22704	0.282554	-0.0544482	0.255936	-0.311136	0.308869	-0.0362255	0.000772862	0.134405	0.290102	0.0774682	-0.00712341	-0.128133	0.249653	-0.0167224	0.0543787	0.0273771	-0.0945787	0.0921522
GSM1523960	-0.382352	0.151209	0.0837561	0.185327	0.18988	0.265637	-0.142435	0.257645	-0.314705	0.296587	-0.0752121	-0.0704512	0.0401792	0.304528	0.0982146	0.00910123	-0.239962	0.292242	-0.072655	0.0756499	0.0395595	-0.179488	0.101792
GSM1523961	-0.258961	0.258826	0.181048	0.221674	0.174819	0.276398	-0.262216	0.246633	-0.254761	0.282392	-0.0646285	-0.103042	0.115006	0.330984	0.101244	0.0334256	-0.272515	0.300924	-0.0576133	0.0502597	0.0600118	-0.114799	0.139331
GSM1523962	0.112744	0.17552	0.26767	0.242761	0.198979	0.235823	-0.00484935	0.286517	-0.0337626	0.339819	0.0439577	0.0962911	0.333001	0.357466	0.180569	0.0228971	-0.189375	0.326348	0.159224	0.170824	0.13711	-0.0622698	0.129263
GSM1523963	-0.215357	0.189327	0.280861	0.288234	0.242518	0.252497	-0.122843	0.291976	-0.21584	0.39047	0.00643906	-0.0312028	0.277685	0.324185	0.116849	0.00464959	-0.237042	0.276626	0.0897216	0.0986297	0.0656717	-0.059973	0.113249
GSM1523964	-0.25747	0.243197	0.257382	0.225659	0.193969	0.235445	-0.263654	0.218312	-0.245503	0.274471	-0.0685451	-0.146506	0.127799	0.326885	0.11179	-0.00180879	-0.347281	0.245533	-0.0279169	0.0465211	0.0723329	-0.0614782	0.157049
GSM1523965	-0.172739	0.394483	0.299774	0.355833	0.261951	0.27774	0.0439308	0.359747	-0.112565	0.401599	0.181046	0.365539	0.434401	0.367274	0.208832	0.121527	0.0389423	0.405794	0.311146	0.221375	0.174306	-0.0193363	0.23438
GSM1523966	0.069068	0.319279	0.314184	0.251045	0.219262	0.259016	0.00453412	0.287862	-0.104099	0.31211	-0.0139924	0.0378956	0.260595	0.349214	0.0976765	0.0111978	-0.332805	0.291812	0.123141	0.128051	0.0925288	-0.114178	0.157121
GSM1523967	0.129004	0.318072	0.365189	0.277353	0.222459	0.233659	0.0671872	0.27502	-0.0192229	0.357367	-0.0187007	0.0208033	0.357352	0.347402	0.16738	-0.0121932	-0.218653	0.32311	0.145354	0.124309	0.10159	-0.0641259	0.183836
GSM1523968	-0.255765	0.0186079	0.233412	0.198067	0.186726	0.203811	-0.0109817	0.220839	-0.209001	0.355225	-0.000321942	0.100886	0.265285	0.309642	0.166265	0.013075	-0.359042	0.336199	0.0882698	0.159344	0.128931	-0.153162	0.112587
GSM1523969	-0.0241851	0.0850625	0.268394	0.195055	0.205033	0.231423	-0.0567888	0.263708	-0.153209	0.330481	-0.0435475	-0.0637044	0.212443	0.340736	0.116568	-0.0403101	-0.259877	0.299764	0.0326263	0.107853	0.105267	-0.102012	0.103182
GSM1523970	-0.315514	0.178195	0.0795218	0.184138	0.251301	0.271432	-0.228717	0.217315	-0.31384	0.271191	-0.119596	0.00534669	-0.00587622	0.330994	0.0674888	-0.00286181	-0.293314	0.255759	-0.0217231	0.0299212	0.0193682	-0.0140317	0.0601132
GSM1523971	0.261621	0.137694	0.324174	0.267022	0.216491	0.250237	0.0361654	0.213834	-0.0155806	0.345278	-0.00314298	0.14462	0.317041	0.353138	0.196337	0.0244359	-0.304836	0.332805	0.137481	0.174837	0.13896	-0.0827774	0.0449697
GSM1523972	-0.284937	0.164527	0.164973	0.284113	0.231447	0.305519	-0.186033	0.260132	-0.207147	0.354667	0.0305256	-0.0419763	0.284329	0.41753	0.145437	0.0797171	-0.332193	0.344453	0.0946295	0.132555	0.0322953	-0.117038	-0.00325872
GSM1523973	-0.253423	0.229089	0.228198	0.278362	0.254808	0.243108	0.00348479	0.265377	-0.233059	0.36191	-0.00154517	0.14118	0.279283	0.332113	0.148358	0.0528768	-0.187214	0.306247	0.0973852	0.111971	0.079164	-0.0878904	0.168328
GSM1523974	-0.357334	0.171069	0.120726	0.184476	0.270227	0.248533	-0.181292	0.234446	-0.347599	0.312486	-0.0588978	-0.148553	0.170203	0.310135	0.0701456	-0.00847846	-0.154428	0.26067	-0.0624277	0.0349468	0.0494136	-0.122913	0.132507
GSM1523975	0.166149	0.386458	0.527522	0.30172	0.218107	0.250038	-0.0680544	0.309659	0.0736826	0.342219	0.0599673	-0.0324572	0.43946	0.386562	0.211357	0.0929494	-0.343514	0.331892	0.235938	0.225518	0.165257	-0.10606	0.174381
GSM1523976	-0.159293	0.198256	0.200402	0.268583	0.213582	0.277344	-0.149645	0.239037	-0.241928	0.311451	-0.0598154	-0.035479	0.149893	0.320899	0.116489	-0.00883314	-0.267971	0.269198	0.0301656	0.0944177	0.070418	-0.0439329	0.150582
GSM1523977	-0.298375	0.180877	0.0934053	0.223004	0.18891	0.279221	-0.194203	0.281714	-0.301711	0.344347	-0.0564915	-0.110939	0.13178	0.398756	0.125632	0.00964061	-0.306223	0.240814	0.0151188	0.0520639	-0.0143032	-0.131548	0.0707339
GSM1523978	-0.28581	0.255221	0.29577	0.334837	0.244406	0.29691	0.0272105	0.309409	-0.190537	0.321241	0.00254086	0.0896133	0.304672	0.367399	0.126368	0.00833141	-0.12923	0.335856	0.131448	0.141858	0.0678938	-0.0140723	0.0962336
GSM1523979	-0.241112	0.402273	0.393036	0.284785	0.27569	0.23276	-0.152999	0.297878	-0.201893	0.302312	0.00784409	0.0128196	0.319217	0.310509	0.136028	0.0685818	-0.287786	0.254534	0.136939	0.106233	0.117375	-0.0453939	0.206025
GSM1523980	0.309602	0.351872	0.434884	0.324575	0.252062	0.266235	0.0856402	0.325545	0.167626	0.409999	0.122017	0.081444	0.444151	0.381241	0.169359	0.0645902	-0.134034	0.339967	0.212282	0.188828	0.17809	-0.0556338	0.196451
GSM1523981	-0.157516	0.299311	0.332318	0.347303	0.222236	0.256076	0.0368593	0.393767	-0.0718768	0.400081	0.196461	0.234905	0.482959	0.375709	0.242501	0.140271	0.00266051	0.410703	0.361442	0.249518	0.181851	-0.109332	0.179889
GSM1523982	-0.12707	0.242297	0.34935	0.41796	0.229904	0.277018	0.0186526	0.416039	-0.0851432	0.412122	0.288648	0.31107	0.551803	0.394388	0.242864	0.164607	0.141044	0.430279	0.470326	0.283161	0.220308	-0.0863767	0.132735
GSM1523983	-0.225076	0.343201	0.301956	0.299821	0.199348	0.207881	-0.0670375	0.274706	-0.163666	0.324605	-0.00281385	0.0357025	0.304446	0.322743	0.138665	0.0282981	-0.199583	0.26382	0.141307	0.0385299	0.102491	-0.0935182	0.0996421
GSM1523984	-0.315714	0.234164	0.199019	0.149556	0.158737	0.223916	-0.17092	0.214429	-0.337645	0.286761	-0.0859774	-0.0793753	0.127337	0.28824	0.0188019	-0.0600126	-0.380476	0.229809	0.048834	0.0774058	0.0284896	-0.221073	0.220623
GSM1523985	-0.0333838	0.340911	0.388747	0.291305	0.239928	0.292955	-0.032629	0.308376	-0.16084	0.374442	0.0425143	0.0489342	0.370084	0.346871	0.176209	0.0377841	-0.154231	0.297507	0.125133	0.146995	0.140129	-0.0508186	0.205257
GSM1523986	0.0981705	0.250347	0.43772	0.313871	0.256505	0.27245	-0.0271973	0.376491	-0.0108338	0.373885	0.0814845	0.104909	0.449987	0.405794	0.220936	0.0480301	-0.196727	0.328861	0.243294	0.211547	0.156945	-0.0723253	0.163205
GSM1523987	0.173586	0.2946	0.387675	0.253312	0.209998	0.259469	0.0311236	0.25868	-0.00332074	0.352553	-0.042083	-0.036019	0.324524	0.357468	0.125288	-0.0225972	-0.276665	0.302531	0.0803237	0.146018	0.110146	-0.0920754	0.128015
GSM1523988	-0.0890786	0.13412	0.366744	0.224339	0.191133	0.19109	-0.115433	0.217484	-0.111735	0.359844	0.000862868	-0.0457252	0.270202	0.310039	0.168707	0.0617899	-0.312197	0.349175	0.169876	0.138706	0.149083	-0.179338	0.169486
GSM1523989	-0.0537462	0.257943	0.328979	0.280025	0.218459	0.261645	0.0297873	0.320934	-0.101996	0.374391	0.0711951	0.0835722	0.373133	0.350551	0.15364	0.0603065	-0.273009	0.339567	0.198139	0.179299	0.136895	-0.063577	0.18175
GSM1523990	-0.269653	0.135862	0.147736	0.232326	0.264769	0.277822	-0.20443	0.27103	-0.258592	0.352092	-0.0026665	-0.00761901	0.210826	0.304573	0.141499	0.0374023	-0.40359	0.335234	0.111925	0.126535	0.0501464	-0.125786	0.072285
GSM1523991	-0.25308	0.159473	0.321132	0.234847	0.220158	0.26024	-0.142963	0.242784	-0.297829	0.30575	-0.0057046	0.016587	0.108435	0.325889	0.138652	0.000703617	-0.311753	0.264417	-0.0173031	0.0673981	0.0925537	-0.0340162	0.176693
GSM1523992	-0.250397	0.0903714	0.222921	0.229585	0.210114	0.245874	-0.146513	0.272707	-0.283011	0.305908	-0.052538	-0.133597	0.099398	0.330178	0.100724	-0.029788	-0.270911	0.280952	-0.0276471	0.0761494	0.057151	-0.0637959	0.052698
GSM1523993	0.136605	0.340746	0.389227	0.287635	0.249025	0.225186	-0.0049571	0.284497	-0.00671377	0.37813	0.0262873	0.033173	0.367808	0.35509	0.144794	0.0428904	-0.19478	0.31196	0.196148	0.162359	0.167039	-0.0529278	0.237113
GSM1523994	-0.0559348	0.179154	0.310069	0.269458	0.240971	0.271345	-0.0298855	0.303283	-0.169185	0.341743	-0.00365134	-0.0133107	0.312882	0.345029	0.146248	0.00102318	-0.228768	0.289702	0.108515	0.146875	0.0968827	-0.0671121	0.102092
GSM1523995	-0.320782	0.156309	0.163037	0.220314	0.219905	0.270773	-0.257574	0.227534	-0.27044	0.314718	-0.0200889	-0.0629815	0.13394	0.320362	0.130169	-0.0431747	-0.13947	0.304253	-0.0717874	0.0856708	0.0599267	-0.0985462	0.0605636
GSM1523996	-0.280971	0.140251	0.286586	0.259769	0.221385	0.269418	-0.110216	0.303489	-0.2213	0.360976	-0.003433	0.0132105	0.256268	0.32208	0.135033	0.021847	-0.197377	0.302868	0.119588	0.130396	0.0957857	-0.0965097	0.148642
GSM1523997	-0.198927	0.258747	0.261687	0.233866	0.156219	0.241987	-0.0935509	0.311468	-0.25394	0.320246	0.0180525	0.00988954	0.180936	0.322565	0.120129	0.0164021	-0.189475	0.263734	0.0570044	0.0799551	0.0555853	-0.0775796	0.0095465
GSM1523998	-0.28371	0.160963	0.128678	0.224091	0.215769	0.272144	-0.14962	0.211054	-0.323785	0.297299	-0.085099	-0.063067	0.139339	0.333312	0.120429	-0.0326116	-0.348461	0.285738	0.0232418	0.0573949	0.00545293	-0.0507485	0.069716
GSM1523999	-0.317177	0.119957	0.0963053	0.191583	0.202117	0.312323	-0.243439	0.251276	-0.283726	0.312045	-0.0694833	-0.184311	0.132615	0.314742	0.0929938	0.00640746	-0.161158	0.338143	-0.0268108	0.0507135	0.0373067	-0.0626465	0.0305922
GSM1524000	0.0250457	0.299049	0.350741	0.310526	0.228239	0.251058	-0.0650875	0.318279	-0.0854556	0.376602	0.0890014	0.0144953	0.374818	0.334929	0.128406	0.0818209	-0.188179	0.287632	0.202694	0.155676	0.128324	-0.0650934	0.163571
GSM1524001	-0.0967087	0.228337	0.264464	0.263144	0.172398	0.288598	-0.0886849	0.269628	-0.19402	0.321052	-0.0265648	-0.00784252	0.248713	0.340542	0.120716	0.0258215	-0.255318	0.274405	0.0425118	0.107263	0.0351958	-0.0925671	0.107973
GSM1524002	0.0798113	0.44846	0.470023	0.375788	0.233947	0.276578	0.00250999	0.332126	0.0204912	0.346225	0.0666758	-0.0391537	0.473542	0.375504	0.207991	0.0571106	-0.0745407	0.306377	0.199559	0.163447	0.168206	-0.0234344	0.164353
GSM1524003	-0.20738	0.0691644	0.159616	0.201915	0.22286	0.226434	-0.15332	0.24939	-0.261272	0.271607	-0.0444621	-0.114912	0.0964077	0.352318	0.0684492	-0.0481813	-0.173055	0.298034	-0.00296655	0.0779321	0.0194623	-0.0960772	0.0473264
GSM1524004	-0.0666088	0.270606	0.339551	0.290121	0.253166	0.240555	0.00552067	0.292886	-0.177384	0.349546	0.00884338	0.00581911	0.317057	0.34648	0.163383	0.0192592	-0.186042	0.276177	0.119197	0.115594	0.0749166	-0.0789689	0.163171
GSM1524005	-0.155801	0.26038	0.269611	0.249711	0.191333	0.285632	-0.0881566	0.314359	-0.210399	0.360411	-0.00592689	-0.0509413	0.188241	0.325957	0.122645	0.00952964	-0.270148	0.297813	0.118856	0.102221	0.0429426	-0.115078	0.145892
GSM1524006	-0.0948264	0.0978391	0.35871	0.227718	0.210596	0.195039	0.0166084	0.233596	-0.0791038	0.30786	0.064243	0.186897	0.342549	0.33405	0.199087	0.0566182	-0.359559	0.371856	0.177543	0.200235	0.186308	-0.125341	0.169329
GSM1524007	0.0224796	0.342322	0.332785	0.266004	0.213875	0.262588	0.00567938	0.309417	-0.106264	0.363825	0.0184897	0.0917575	0.28632	0.34775	0.12531	0.0121095	-0.206746	0.304301	0.157098	0.173434	0.0944198	-0.103417	0.139528
GSM1524008	-0.198151	0.339599	0.238724	0.315934	0.206703	0.280123	-0.118427	0.289416	-0.158065	0.339531	0.0420465	0.130387	0.286916	0.357868	0.136512	0.0805361	-0.114442	0.312665	0.113646	0.128662	0.0988114	-0.0503151	0.171366
GSM1524009	-0.0526824	0.226665	0.272914	0.307313	0.248957	0.27196	0.0320403	0.26813	-0.165879	0.368734	0.0499843	0.147742	0.355714	0.354407	0.176171	0.0679426	-0.293695	0.348859	0.136205	0.168269	0.166465	-0.0577869	0.139729
GSM1524010	0.215026	0.175365	0.375333	0.263667	0.223368	0.22652	0.115002	0.285588	0.117942	0.324561	0.0377157	0.141575	0.331277	0.36104	0.175908	0.0260852	-0.195198	0.310321	0.107836	0.194923	0.137017	-0.0822727	0.101585
GSM1524011	-0.298473	0.120941	0.0835093	0.216878	0.198237	0.293872	-0.194902	0.238208	-0.244412	0.34942	-0.0466335	-0.121381	0.0734624	0.32227	0.0763251	-0.00861501	-0.200236	0.280395	-0.0550555	0.03306	0.0396742	-0.0611598	0.123198
GSM1524012	-0.14544	0.279751	0.318573	0.333816	0.243218	0.26408	-0.0859723	0.387175	-0.159595	0.394168	0.0905469	0.0946555	0.387427	0.370809	0.12002	0.0543124	0.0575601	0.290704	0.224046	0.144842	0.113271	-0.0299851	0.209047
GSM1524013	-0.158591	0.281261	0.235428	0.284564	0.215655	0.22787	-0.130198	0.304925	-0.173237	0.354967	-0.0149121	-0.0325344	0.312582	0.3324	0.179943	0.0255281	0.0164841	0.292649	0.129992	0.0770868	0.103965	-0.0748902	0.122823
GSM1524014	-0.299105	0.171569	0.19087	0.188956	0.169211	0.290955	-0.181077	0.199343	-0.259922	0.275094	-0.0903748	-0.154697	0.0466994	0.325179	0.113815	-0.0373665	-0.271594	0.288764	-0.0809054	0.0739369	0.0523676	-0.088979	0.200563
GSM1524015	-0.211498	0.182855	0.195794	0.2002	0.231383	0.279297	-0.164144	0.274519	-0.32709	0.339165	-0.0706528	-0.148475	0.181517	0.357213	0.0433058	-0.0446175	-0.258731	0.289268	0.0181531	0.069611	0.0470444	-0.105176	0.0615465
GSM1524016	0.119881	0.358657	0.378109	0.313722	0.242579	0.266225	0.00835829	0.293175	0.0222794	0.367433	0.0350781	0.0458007	0.395268	0.378562	0.164668	0.0336014	-0.159328	0.335249	0.18019	0.154197	0.122319	-0.0495216	0.156128
GSM1524017	-0.144893	0.288921	0.333516	0.302843	0.241232	0.249746	-0.147384	0.313767	-0.189036	0.337611	0.0326642	-0.0477427	0.294867	0.344969	0.143626	0.0285534	-0.202948	0.267835	0.109869	0.113767	0.0807402	-0.0515698	0.127137
GSM1524018	-0.232176	0.240468	0.253971	0.283407	0.244083	0.276348	-0.149267	0.309826	-0.217825	0.349576	0.0264004	0.0209867	0.275214	0.338755	0.0971041	0.0375445	-0.256809	0.276374	0.109052	0.0978791	0.0742242	-0.0731887	0.111401
GSM1524019	-0.0132103	0.313915	0.338069	0.30211	0.21049	0.258521	0.019956	0.328769	-0.127595	0.353969	0.0657089	0.0888147	0.36471	0.328207	0.153043	0.0317545	-0.1658	0.299204	0.175654	0.16647	0.0877185	-0.0687817	0.195577
GSM1524020	-0.00114226	0.269872	0.290508	0.282571	0.248604	0.281092	-0.0639904	0.279981	-0.110672	0.329881	0.0277681	0.0433282	0.312787	0.344014	0.141175	0.024754	-0.216879	0.274854	0.127692	0.113425	0.0856892	-0.0419481	0.125476
GSM1524021	0.00432698	0.294205	0.303868	0.319872	0.235187	0.251634	-0.076529	0.334137	-0.0936905	0.381991	0.0815739	0.129791	0.35699	0.35183	0.16897	0.0635819	-0.0990418	0.3268	0.17509	0.158015	0.128434	-0.0436435	0.17168
GSM1524022	0.111613	0.324747	0.345456	0.2688	0.229334	0.236794	0.0185231	0.285838	0.0483434	0.329585	0.0282441	0.0994809	0.331123	0.35021	0.178951	0.0968423	-0.338944	0.34483	0.218547	0.194686	0.134696	-0.0956477	0.222744
GSM1524023	-0.210781	0.263783	0.313735	0.264682	0.214668	0.273614	-0.158041	0.272301	-0.2493	0.342019	-0.0119507	-0.0399882	0.259207	0.30627	0.125916	0.0258908	-0.206767	0.302426	0.0618992	0.0934349	0.0605639	-0.0803724	0.1283
GSM1524024	-0.149348	0.174688	0.250442	0.278361	0.230322	0.298019	-0.102167	0.282172	-0.217962	0.34112	-0.0181413	0.0177985	0.231848	0.317926	0.137686	0.00682262	-0.28761	0.311916	0.104036	0.111594	0.100523	-0.0666361	0.181193
GSM1524025	-0.246681	0.358815	0.340385	0.386643	0.209873	0.283052	-0.143693	0.319646	-0.144929	0.338223	0.0787732	0.096606	0.350208	0.32069	0.198396	0.0755297	-0.0453274	0.330122	0.227327	0.168342	0.128654	-0.0609848	0.0782263
GSM1524026	-0.125724	0.130606	0.257953	0.275336	0.217055	0.269353	-0.0279383	0.27457	-0.188137	0.312622	0.0582585	0.0838082	0.345269	0.335779	0.165246	0.0727038	-0.180066	0.342179	0.134777	0.151353	0.124877	-0.0375362	0.0795045
GSM1524027	-0.192975	0.216434	0.181089	0.269684	0.204974	0.28286	-0.0589415	0.251718	-0.224475	0.326842	0.00013135	0.018025	0.287181	0.348993	0.158858	0.0369751	-0.146464	0.29858	0.0840976	0.123243	0.0738633	-0.046547	0.100834
GSM1524028	-0.135749	0.251846	0.296456	0.27016	0.225097	0.265582	-0.0230517	0.270527	-0.225018	0.325257	0.0224132	-0.0292077	0.229487	0.346928	0.108408	-0.0342577	-0.104056	0.314914	0.0727201	0.0704919	0.0677141	-0.0439057	0.177905
GSM1524029	-0.0185856	0.0515378	0.290551	0.218925	0.215569	0.228652	-0.00555347	0.1664	-0.15513	0.290476	-0.0258932	0.0289716	0.26054	0.322537	0.182264	-0.00926591	-0.351104	0.303483	0.0362911	0.152491	0.129895	-0.104056	0.0498356
GSM1524030	0.0893517	0.0515748	0.30263	0.191553	0.200244	0.185439	0.0507485	0.177666	-0.00969052	0.317922	-0.00542978	0.169797	0.272905	0.309786	0.185887	0.00905063	-0.345026	0.325538	0.129911	0.129574	0.145774	-0.159413	0.145114
GSM1524031	-0.331706	0.277755	0.213027	0.267086	0.182277	0.273864	-0.20735	0.290472	-0.277222	0.337567	-0.0445761	0.0268631	0.225213	0.341663	0.147894	0.056407	-0.246615	0.285159	0.123217	0.0997776	0.0819684	-0.0539124	0.110981
GSM1524032	-0.335415	0.324842	0.19803	0.361745	0.19329	0.296173	-0.111095	0.327729	-0.214457	0.35299	0.0673035	0.0889447	0.312592	0.315883	0.181596	0.0837228	-0.0942704	0.320512	0.205791	0.148646	0.130208	-0.0421984	0.160529
GSM1524033	0.154704	0.355459	0.4254	0.300626	0.245531	0.280593	-0.0567106	0.309462	-0.00883569	0.339959	0.0668857	-0.0100559	0.419883	0.367487	0.205359	0.0827658	-0.118093	0.315942	0.139227	0.161651	0.114153	-0.0334799	0.109276
GSM1524034	0.149011	0.211867	0.342944	0.289103	0.284943	0.256044	0.0838962	0.308839	0.027143	0.365461	0.0509651	0.177656	0.39114	0.367269	0.148763	0.0153098	-0.154048	0.302813	0.151519	0.149363	0.120503	-0.0698647	0.119673
GSM1524035	0.0207787	0.239561	0.369869	0.273067	0.231965	0.249629	0.0111285	0.298594	-0.10474	0.327344	0.0796666	0.189306	0.392094	0.364207	0.201528	0.0417066	-0.309185	0.328879	0.175582	0.197546	0.151449	-0.0895588	0.167956
GSM1524036	-0.242783	0.204018	0.17776	0.226628	0.183671	0.255664	-0.229609	0.275032	-0.259581	0.313396	-0.0129969	-0.0759277	0.192269	0.325476	0.129212	0.037347	-0.317397	0.276295	0.0531794	0.143854	0.0407039	-0.117564	0.0661958
GSM1524037	-0.123551	0.173445	0.255715	0.312344	0.220286	0.294917	0.0392238	0.324939	-0.178846	0.350229	0.0694432	0.050214	0.34693	0.339835	0.186304	0.0761009	-0.222862	0.35555	0.210933	0.157203	0.117687	-0.0864159	0.0848425
GSM1524038	-0.171899	0.389849	0.41789	0.435889	0.24831	0.311065	-0.0398604	0.333363	-0.127648	0.40251	0.116708	0.202844	0.455729	0.353197	0.208476	0.11308	-0.0319912	0.368395	0.279369	0.192526	0.170793	0.00243352	0.139241
GSM1524039	-0.186441	0.282085	0.250711	0.388495	0.277942	0.276636	0.0561515	0.389826	-0.10193	0.424042	0.268045	0.418378	0.482282	0.368102	0.222683	0.166671	0.134782	0.39549	0.386582	0.269445	0.221209	-0.0109276	0.183404
GSM1524040	0.0822117	0.393343	0.352187	0.326242	0.255017	0.272335	-0.0240304	0.32266	-0.0157859	0.389168	0.121657	0.178624	0.392782	0.339802	0.142838	0.0358348	-0.0322928	0.294298	0.189026	0.144562	0.130175	-0.0692426	0.200716
GSM1524041	-0.288465	0.387297	0.295726	0.313711	0.22914	0.225122	-0.110359	0.333428	-0.208371	0.281992	0.00885676	0.0675534	0.306553	0.297253	0.165343	0.0935764	-0.254621	0.259897	0.197225	0.115036	0.114302	-0.0872408	0.108847
GSM1524042	0.0263245	0.359025	0.355279	0.365096	0.262327	0.27774	0.0141811	0.303856	-0.0762489	0.425757	0.0586957	0.15468	0.403136	0.353242	0.213443	0.0668086	0.0969781	0.361837	0.188392	0.172693	0.139098	-0.0497128	0.12915
GSM1524043	-0.0625115	0.405663	0.475124	0.342334	0.253556	0.268433	-0.00312346	0.354714	-0.104035	0.350139	0.0670883	0.0389991	0.406902	0.346789	0.202519	0.0775125	-0.157412	0.296887	0.249056	0.169304	0.138981	0.000994315	0.204731
GSM1524044	-0.105114	0.223562	0.293237	0.265232	0.227423	0.243194	-0.056096	0.317906	-0.181259	0.337848	-0.00771229	0.0363638	0.251612	0.350065	0.168701	0.0221386	-0.31577	0.308761	0.128525	0.169194	0.105645	-0.0574268	0.11693
GSM1524045	-0.230707	0.159422	0.188384	0.169118	0.268186	0.276617	-0.126264	0.236277	-0.233044	0.303893	-0.0814963	0.0531721	0.0380496	0.326709	0.0746859	0.00615963	-0.189269	0.324797	-0.0312555	0.105669	0.101566	-0.0682455	0.106447
GSM1524046	0.104704	0.267276	0.29904	0.254385	0.223317	0.270519	0.00139219	0.28204	-0.0536028	0.356656	0.0440835	0.0563961	0.376092	0.359737	0.156262	0.0367084	-0.228313	0.349249	0.145975	0.162423	0.147228	-0.102498	0.171203
GSM1524047	-0.105063	0.139398	0.198866	0.320128	0.223052	0.274774	0.00168402	0.28729	-0.161161	0.346022	0.0267628	0.021291	0.309312	0.36083	0.154647	-0.011828	-0.1439	0.289525	0.0848979	0.148355	0.0671776	-0.062222	0.0954707
GSM1524048	-0.241701	0.298621	0.353441	0.263964	0.138888	0.242384	-0.129603	0.319794	-0.195908	0.382289	0.072472	0.00188962	0.337313	0.332966	0.197682	0.0563762	-0.281353	0.298655	0.217646	0.156872	0.115602	-0.0773322	0.130265
GSM1524049	-0.102171	0.259807	0.297385	0.293423	0.231302	0.284609	-0.131775	0.293968	-0.187428	0.369629	0.0757601	0.0180022	0.284488	0.32062	0.157694	0.0805526	-0.222491	0.287444	0.165196	0.133262	0.137158	-0.00248942	0.12931
GSM1524050	-0.292189	0.0864955	0.178782	0.208185	0.255877	0.350467	-0.176508	0.288963	-0.28454	0.329923	-0.033443	-0.041629	0.11268	0.315868	0.112402	0.011438	-0.244417	0.24296	0.0372519	0.0708805	0.0690262	-0.0725282	0.0504791
GSM1524051	3.04e-05	0.286449	0.392988	0.310789	0.261904	0.255451	-0.0547825	0.323258	-0.0759855	0.380592	0.0594266	0.0275487	0.37617	0.353122	0.159732	0.0228587	-0.110845	0.311155	0.158029	0.180453	0.133054	-0.0128108	0.162759
GSM1524052	-0.302169	0.0512899	0.168414	0.199676	0.224776	0.176206	-0.170048	0.233833	-0.316158	0.33102	-0.0353707	0.0227949	0.208554	0.313857	0.150357	0.00614449	-0.282197	0.302723	0.0539976	0.084858	0.0997307	-0.0595325	0.145997
GSM1524053	-0.159947	0.202017	0.250718	0.284137	0.196134	0.269197	-0.177237	0.276019	-0.167101	0.306033	-0.0153093	-0.0635623	0.270819	0.331456	0.174165	0.0103305	-0.213781	0.268629	0.131612	0.178514	0.060898	-0.0396883	0.117596
GSM1524054	-0.293177	0.300176	0.265009	0.234373	0.215009	0.241336	-0.153619	0.32381	-0.252207	0.294561	-0.0532905	-0.0479898	0.174281	0.301783	0.104628	0.0377698	-0.281875	0.215688	0.109249	0.0881385	0.067184	-0.109798	0.160333
GSM1524055	-0.263303	0.253683	0.179351	0.282026	0.2411	0.307755	-0.0836241	0.357165	-0.218574	0.379481	0.0776248	0.104868	0.272515	0.352104	0.188052	0.0707267	-0.15819	0.347505	0.22527	0.163052	0.116074	-0.0803601	0.121189
GSM1524056	-0.186164	0.226421	0.244485	0.323465	0.218724	0.271506	-0.110165	0.293975	-0.202239	0.312425	-0.0217656	0.0311451	0.296886	0.389788	0.140448	0.0508909	-0.138283	0.310181	0.174979	0.147503	0.0924123	-0.103483	0.0150104
GSM1524057	-0.242871	0.0179474	0.235037	0.200697	0.149684	0.151687	-0.148545	0.255566	-0.239364	0.333491	-0.0109954	0.0361708	0.21953	0.299621	0.17877	0.0350504	-0.357981	0.316159	0.148766	0.143531	0.099456	-0.142884	0.151578
GSM1524058	0.220685	0.352275	0.451062	0.385157	0.287925	0.271165	0.0286495	0.335302	0.0654365	0.389916	0.11003	0.236369	0.513755	0.397407	0.2577	0.137833	-0.0230402	0.376846	0.27595	0.237158	0.242629	-0.0463532	0.168346
GSM1524059	0.0243663	0.383459	0.337782	0.38128	0.265763	0.232854	0.0895986	0.376542	-0.0393029	0.418982	0.193503	0.327299	0.495161	0.409922	0.220539	0.116939	0.132273	0.418179	0.318368	0.240561	0.212109	-0.0497664	0.182524
GSM1524060	-0.337961	0.208523	0.150804	0.28155	0.221971	0.291694	-0.17135	0.297134	-0.299331	0.335695	-0.0196661	0.0108549	0.18118	0.311428	0.152482	0.0596522	-0.272912	0.249811	0.102741	0.0542908	0.0655493	-0.0102684	0.089866
GSM1524061	-0.316697	0.252181	0.229838	0.237578	0.201358	0.238333	-0.242928	0.216429	-0.277048	0.284073	-0.106778	-0.139986	0.104493	0.323232	0.109778	0.0190862	-0.30878	0.207597	0.00765588	0.0332875	0.0898622	-0.0824823	0.164652
GSM1524062	-0.0392906	0.0963099	0.330286	0.198386	0.188866	0.183135	-0.000341632	0.195743	-0.0618702	0.300681	0.0168924	0.147204	0.252659	0.334136	0.170199	-0.0019629	-0.328894	0.300137	0.095639	0.140449	0.160026	-0.125516	0.129541
GSM1524068	-0.171298	0.21735	0.303082	0.268497	0.187429	0.271075	-0.109903	0.284208	-0.199818	0.311332	-0.0596313	-0.11875	0.161386	0.327041	0.11537	-0.000529324	-0.309814	0.238675	0.0414647	0.124081	0.0793401	-0.114401	0.0700816
GSM1524069	-0.318691	0.209031	0.233462	0.246055	0.191245	0.283769	-0.0784795	0.269664	-0.262076	0.311342	-0.0518737	-0.0771052	0.215266	0.31751	0.0853421	-0.0251961	-0.2383	0.235393	-0.00166373	0.0345856	0.0517954	-0.0884056	0.101822
GSM1524070	-0.239569	0.105378	0.241233	0.227331	0.263754	0.302066	-0.091077	0.229278	-0.261782	0.295621	-0.0642442	-0.0229644	0.167053	0.336216	0.0819569	-0.00406697	-0.2878	0.283307	-0.021315	0.0650623	0.0636881	-0.0610078	0.134095
GSM1524071	-0.135483	0.140671	0.27104	0.252791	0.232533	0.317406	-0.0908475	0.289482	-0.211597	0.30226	-0.0568394	-0.0873036	0.23069	0.343176	0.155988	0.00604808	-0.174689	0.276274	0.00985505	0.0955955	0.0685662	-0.115629	0.0847038
GSM1524072	-0.0148571	0.180706	0.291315	0.294674	0.240187	0.266432	-0.0588561	0.252496	-0.177965	0.348602	0.0130707	0.00196144	0.328958	0.362233	0.169854	0.0149978	-0.295836	0.318359	0.0510182	0.145766	0.0860369	-0.0588966	0.10235
GSM2235556	-0.367867	0.161395	0.168862	0.227701	0.179787	0.290107	-0.149911	0.22416	-0.332386	0.314466	0.0316073	-0.10551	0.147522	0.346932	0.109574	-0.0224258	-0.282769	0.28624	0.0544128	0.109659	0.0117987	-0.135953	0.0326169
GSM2235557	-0.219493	0.111826	0.220696	0.250057	0.238256	0.304937	-0.095533	0.26788	-0.199706	0.367719	0.0823379	-0.0175481	0.26059	0.363562	0.116028	0.0374885	-0.249718	0.318226	0.113887	0.160434	0.123889	-0.0515424	0.0685729
GSM2235558	-0.0457058	0.149627	0.281726	0.261092	0.23827	0.307151	-0.000295521	0.241356	-0.14442	0.331936	0.0591354	-0.0454275	0.306746	0.362425	0.128102	-0.0141812	-0.160909	0.309187	0.0986359	0.167102	0.123997	-0.066044	0.0645356
GSM2235559	0.0274239	0.246596	0.319323	0.242484	0.190533	0.302198	-0.039569	0.220645	-0.0622397	0.358293	-0.00893047	-0.0797212	0.310667	0.376397	0.126127	0.0262304	-0.289941	0.306189	0.13849	0.168213	0.10753	-0.0397771	0.108603
GSM2235560	-0.179405	0.224392	0.347074	0.287538	0.19814	0.28183	-0.0532213	0.213172	-0.193369	0.369683	0.0530488	0.00779981	0.342345	0.364042	0.160082	0.0274455	-0.345448	0.312233	0.124885	0.143007	0.142408	-0.0587726	0.101891
GSM2235561	0.0305853	0.26785	0.311744	0.230123	0.224475	0.269662	-0.078861	0.249455	-0.0820486	0.315919	0.0542299	0.000472683	0.324031	0.363068	0.111955	0.0436143	-0.326948	0.320099	0.150764	0.183842	0.140238	-0.0672433	0.138089
GSM2235562	-0.322504	0.228254	0.152395	0.201399	0.20425	0.296612	-0.0920507	0.244253	-0.279329	0.298089	-0.0290952	-0.131601	0.133595	0.326143	0.118827	-0.0152438	-0.200712	0.281944	0.0389981	0.11372	0.0462841	-0.0854954	0.0937975
GSM2235563	-0.289738	0.269339	0.249455	0.243164	0.220478	0.27986	-0.084508	0.28479	-0.225954	0.374554	0.0506966	-0.104144	0.210353	0.328161	0.0935402	0.0356633	-0.328434	0.294683	0.171392	0.129024	0.0701862	-0.180705	0.0887809
GSM2235564	-0.343818	0.249321	0.171813	0.213416	0.223724	0.252272	-0.145986	0.223977	-0.293017	0.310954	-0.0792718	-0.112565	0.115811	0.318708	0.052053	-0.0541732	-0.250146	0.242455	-0.0111654	0.0177449	0.0256878	-0.0538419	0.106724
GSM2235565	-0.271201	0.0810404	0.248255	0.234329	0.173458	0.23795	-0.141872	0.187127	-0.259374	0.336343	-0.00484168	-0.0139899	0.181052	0.324093	0.17172	0.00563262	-0.286551	0.31715	0.0627262	0.101433	0.0930003	-0.101669	0.104359
GSM2235566	-0.10279	0.209146	0.273868	0.226951	0.200609	0.282973	-0.0882982	0.224728	-0.220717	0.307767	-0.00603778	-0.0830251	0.232325	0.353414	0.147628	-0.0319703	-0.307719	0.287486	0.0632288	0.0895989	0.0440723	-0.0790277	0.153368
GSM2235567	-0.073595	0.179625	0.276939	0.234476	0.2135	0.297147	-0.0643184	0.238141	-0.20313	0.337815	0.018255	0.0185116	0.275407	0.370346	0.134379	0.0466136	-0.34098	0.329071	0.115831	0.0751536	0.0898756	-0.110859	0.126146
GSM2235568	-0.364119	0.1843	0.0651477	0.176063	0.219337	0.299029	-0.14892	0.184269	-0.290192	0.289639	-0.0397042	-0.114149	0.0997719	0.332653	0.129358	-0.0327863	-0.220252	0.299147	-0.0809316	0.0343825	0.00131404	-0.0973614	0.135826
GSM2235569	-0.356424	0.236979	0.149092	0.244922	0.216607	0.274303	-0.15266	0.272248	-0.308135	0.306287	0.00894551	-0.0570274	0.135255	0.343278	0.122491	0.02697	-0.201663	0.262569	0.0467279	0.0866687	0.0294036	-0.0337604	0.082154
GSM2235570	-0.229276	0.200476	0.126349	0.285466	0.217301	0.295536	-0.0879313	0.263269	-0.212315	0.363184	0.0477989	-0.0648925	0.263973	0.364545	0.20468	0.0616185	-0.272051	0.325646	0.143073	0.119863	0.09158	-0.100525	0.114715
GSM2235571	-0.270483	0.246987	0.221997	0.313622	0.212999	0.305076	-0.137832	0.259171	-0.245692	0.347672	0.0502661	-0.036406	0.304665	0.361862	0.163055	0.0505003	-0.174857	0.332055	0.130332	0.120489	0.0641983	-0.0469164	0.0440304
GSM2235572	0.0351966	0.274362	0.420097	0.298365	0.207761	0.275403	-0.0226898	0.224637	-0.127316	0.359791	0.0398406	0.00118803	0.363893	0.356029	0.178345	0.0334895	-0.277964	0.32818	0.131162	0.153588	0.142276	-0.104282	0.164909
GSM2235573	-0.0416863	0.295394	0.37061	0.280526	0.218036	0.291607	-0.0341271	0.24641	-0.105066	0.36602	0.083189	-0.0182227	0.355487	0.359728	0.14918	0.0108585	-0.306559	0.297265	0.145629	0.159297	0.150792	-0.0417992	0.0924802
GSM2235574	-0.335957	0.189173	0.172046	0.250468	0.209465	0.276125	-0.0525213	0.289032	-0.29973	0.344348	0.059786	0.0487722	0.27759	0.325145	0.135039	0.0907006	-0.24608	0.317203	0.135685	0.119254	0.095894	-0.051893	0.0399087
GSM2235575	-0.346156	0.229393	0.105885	0.209258	0.235502	0.297306	-0.112782	0.186906	-0.307428	0.336772	-0.0372591	-0.0359232	0.215448	0.332061	0.0785568	-0.0320491	-0.149312	0.283523	0.0740517	0.0697598	0.0310371	-0.00314052	0.0969592
GSM2235576	-0.193135	0.371881	0.369482	0.277585	0.295014	0.276712	0.0397891	0.310881	-0.14725	0.314232	0.0975063	0.03203	0.436562	0.332479	0.0896667	0.0152198	-0.30704	0.253871	0.245406	0.157155	0.108095	-0.0785648	0.138817
GSM2235577	-0.13347	0.245169	0.329844	0.266699	0.205775	0.26267	-0.0569729	0.282663	-0.178802	0.390491	0.10478	0.0535099	0.418186	0.334921	0.119231	0.0356932	-0.284163	0.303528	0.209225	0.148298	0.153999	-0.0529287	0.164183
GSM2235578	-0.105701	0.354419	0.378462	0.255931	0.237624	0.297897	0.00546141	0.296047	-0.160781	0.321105	0.0808753	0.0377953	0.362096	0.345126	0.0842639	0.0425709	-0.276326	0.305594	0.188447	0.166101	0.0902886	-0.0908276	0.123282
GSM2235579	-0.238619	0.27108	0.356098	0.251383	0.284791	0.263721	-0.131969	0.287881	-0.146362	0.367489	0.109008	-0.0818749	0.426573	0.32259	0.129565	0.0416511	-0.291929	0.287372	0.223099	0.179565	0.14794	-0.0792944	0.100553
GSM2235580	0.141981	0.347373	0.385559	0.292869	0.198368	0.288703	-0.00242971	0.296137	0.0260787	0.401488	0.151577	0.0449158	0.444993	0.364048	0.120631	0.0735476	-0.201149	0.305292	0.238937	0.180015	0.169818	-0.0636024	0.111547
GSM2235582	-0.180553	0.208919	0.229644	0.305064	0.208382	0.296309	0.0257229	0.232165	-0.202339	0.341634	0.0436318	0.0204213	0.255449	0.336184	0.0847872	0.0170502	-0.193186	0.254925	0.111008	0.118768	0.0942711	-0.0574259	0.0254961
GSM2235584	-0.243004	0.148684	0.206244	0.240179	0.238279	0.275421	-0.0187028	0.27823	-0.237359	0.344482	0.0594912	0.0586649	0.289526	0.344136	0.104411	0.0182966	-0.0849629	0.286822	0.131221	0.116708	0.0697848	-0.0250055	0.09796
GSM2235585	-0.0865661	0.331616	0.397709	0.281267	0.240566	0.303989	-0.0292615	0.31299	-0.0562545	0.353915	0.143304	0.0349794	0.457828	0.368108	0.139201	0.0583265	-0.242535	0.313241	0.303402	0.216589	0.1422	-0.0419487	0.176762
GSM2235586	0.271577	0.422719	0.510868	0.323721	0.269928	0.26772	0.110996	0.307259	0.176739	0.365306	0.170152	0.156836	0.520267	0.377008	0.176409	0.0474019	-0.267894	0.334045	0.323833	0.285533	0.198953	-0.0729544	0.140804
GSM2235587	-0.165411	0.263909	0.267075	0.29149	0.238996	0.272736	-0.0366305	0.276264	-0.164445	0.352663	0.0474776	0.0723522	0.327994	0.328416	0.110456	0.0365706	-0.300681	0.275602	0.183379	0.127511	0.116378	-0.0775394	0.130859
GSM2235588	-0.263929	0.111	0.169634	0.244703	0.207949	0.234272	-0.116849	0.230484	-0.218172	0.35075	0.039452	0.075953	0.244222	0.329845	0.0965434	0.0401081	-0.280983	0.278032	0.12724	0.140724	0.128234	-0.0524675	0.124062
GSM2235589	-0.297321	0.257941	0.200083	0.191698	0.195882	0.235208	0.00300383	0.301866	-0.250937	0.277039	-0.0360819	0.0565912	0.188312	0.344584	0.10579	0.0308524	-0.246137	0.27777	0.0573265	0.0642998	0.0780983	-0.0852006	0.119468
GSM2235593	-0.147004	0.341438	0.29582	0.287889	0.213213	0.23956	-0.0437062	0.285717	-0.138926	0.340837	0.0402637	-0.00712269	0.30286	0.340649	0.100093	0.0477026	-0.16343	0.245015	0.148072	0.130247	0.112984	-0.0245147	0.125011
GSM2235595	0.17547	0.316627	0.427593	0.273508	0.223798	0.327853	0.0308045	0.214155	0.0264059	0.342072	0.0654213	0.0951842	0.363731	0.364957	0.149642	0.0154774	-0.277289	0.308743	0.167573	0.181608	0.144897	-0.0622316	0.117704
GSM2235596	-0.106738	0.262312	0.290967	0.254048	0.241152	0.258838	0.0136938	0.237101	-0.182189	0.34094	0.0145834	-0.0251346	0.295682	0.355955	0.101408	-0.0313479	-0.168345	0.281801	0.0807621	0.122515	0.0914188	-0.106064	0.158603
GSM2235597	-0.157755	0.286168	0.216553	0.238971	0.179654	0.289888	-0.108456	0.246656	-0.172893	0.282399	0.00109749	-0.0470788	0.23039	0.354211	0.08817	-0.0263587	-0.167069	0.293538	0.0503517	0.0913045	0.0354493	-0.0288196	0.136582
GSM2235598	0.3414	0.326484	0.436642	0.302375	0.210166	0.314742	0.101934	0.275463	0.141394	0.352465	0.0661811	0.0564709	0.424243	0.388016	0.146929	0.08219	-0.236947	0.309543	0.225846	0.210715	0.166646	-0.085891	0.0826825
GSM2235599	-0.0891784	0.283325	0.338214	0.2815	0.204888	0.304632	-0.129024	0.287132	-0.149533	0.360619	0.0503217	-0.00397249	0.292722	0.342372	0.125683	0.0191396	-0.261107	0.300696	0.126603	0.144729	0.103999	-0.0835899	0.115602
GSM2235600	-0.205982	0.268486	0.270326	0.271764	0.21333	0.296091	-0.0714578	0.321213	-0.212001	0.360815	0.0977092	0.0760403	0.335256	0.372595	0.159711	0.067015	-0.200073	0.310943	0.224291	0.171118	0.136068	-0.0784879	0.12485
GSM2235601	-0.0327998	0.208554	0.286041	0.244611	0.22431	0.258584	-0.0881915	0.295131	-0.11918	0.367134	0.0830017	0.129895	0.35301	0.348944	0.155691	0.0469085	-0.289905	0.302929	0.141898	0.177329	0.155262	-0.0287585	0.131349
GSM2235602	0.195212	0.290874	0.410863	0.271583	0.207916	0.305062	0.0304745	0.239266	0.013371	0.329437	0.0662293	0.038669	0.355051	0.378764	0.153196	0.0411515	-0.270097	0.328301	0.197389	0.214765	0.14551	-0.0805081	0.101458
GSM2235603	-0.296205	0.246712	0.179012	0.25761	0.211239	0.311773	-0.194654	0.257512	-0.243226	0.323322	0.000263688	-0.0689435	0.214878	0.332127	0.130918	0.0317402	-0.254349	0.268166	0.0973118	0.135098	0.0761214	-0.105394	0.0783004
GSM2235604	-0.270773	0.31111	0.291074	0.275945	0.238356	0.295154	-0.0919684	0.290538	-0.23747	0.292708	-0.00477394	0.0316874	0.23489	0.340447	0.140054	0.0382352	-0.3476	0.285908	0.0995137	0.0911499	0.0898284	-0.0449791	0.162055
GSM2235605	-0.131423	0.222102	0.326665	0.263809	0.239128	0.292785	-0.0400014	0.268985	-0.13709	0.363531	0.0637371	0.10989	0.339295	0.346713	0.123739	0.0313471	-0.238652	0.318542	0.142014	0.186985	0.146023	-0.0810581	0.137015
GSM2235606	0.10892	0.264558	0.401671	0.284539	0.218947	0.301406	-0.0228987	0.285663	-0.0348005	0.358028	0.126045	0.119197	0.436072	0.385445	0.164833	0.0484521	-0.24886	0.335759	0.208133	0.213637	0.164696	-0.116174	0.124952
GSM2235607	-0.303852	0.227491	0.226178	0.346937	0.213006	0.293722	-0.0942662	0.36087	-0.122212	0.407021	0.124004	0.144367	0.358413	0.356375	0.19909	0.0897009	-0.00227759	0.344004	0.258215	0.173289	0.125984	-0.038828	0.13131
GSM2235608	-0.371054	0.240233	0.219551	0.22476	0.208864	0.256895	-0.0857974	0.287993	-0.263273	0.340523	-0.0382227	-0.0184296	0.182117	0.328842	0.0970292	0.00148051	-0.245475	0.203755	0.103109	0.085412	0.0464312	-0.063137	0.14363
GSM2235609	0.0872763	0.334529	0.452529	0.299684	0.229256	0.288825	-0.0117928	0.320478	-0.00849992	0.376433	0.121102	0.0941224	0.456667	0.377234	0.147818	0.0710418	-0.22752	0.319017	0.208492	0.204249	0.170621	-0.0765395	0.171251
GSM2235610	-0.167445	0.20914	0.352489	0.253038	0.206247	0.306108	-0.115139	0.337242	-0.159138	0.368104	0.12117	0.0838525	0.37386	0.344188	0.160807	0.0829092	-0.224049	0.321332	0.187497	0.152187	0.132246	-0.0638602	0.154647
GSM2235611	-0.148185	0.179085	0.253537	0.242371	0.244919	0.248848	-0.0945407	0.319436	-0.172962	0.36654	0.0460185	0.0249076	0.292235	0.336826	0.122376	0.0218884	-0.232238	0.254134	0.119528	0.103807	0.0915425	-0.0588935	0.119335
GSM2235612	-0.123726	0.150412	0.319901	0.249472	0.203413	0.252827	-0.0968978	0.254896	-0.157119	0.343937	0.0290136	0.0340116	0.306837	0.337636	0.165849	0.0414149	-0.272385	0.300183	0.132626	0.148945	0.126134	-0.0854877	0.115467
GSM2235613	-0.335972	0.203602	0.183613	0.186891	0.223634	0.275333	-0.106441	0.250511	-0.328295	0.333529	-0.0733566	-0.0575698	0.165985	0.334414	0.0801244	-0.00427426	-0.207193	0.272278	0.0511142	0.0451827	0.026642	-0.0867633	0.109825
GSM2235614	-0.0828652	0.344768	0.422893	0.293399	0.237492	0.280122	-0.110244	0.325523	-0.0989682	0.384572	0.104633	0.0270659	0.383625	0.342979	0.173238	0.0439818	-0.235815	0.262571	0.228628	0.190521	0.124491	-0.0783384	0.14771
GSM2235615	-0.203369	0.219355	0.200761	0.228983	0.209441	0.291329	-0.0827759	0.25607	-0.249739	0.337902	0.0186922	0.0475355	0.219285	0.368528	0.13072	0.0522011	-0.228502	0.292564	0.088867	0.102738	0.108603	-0.0977108	0.1185
GSM2235616	-0.134909	0.293681	0.34483	0.295621	0.202599	0.282762	-0.156007	0.320761	-0.122333	0.410754	0.0556301	0.057036	0.360015	0.347702	0.175359	0.020349	-0.0518809	0.311859	0.179026	0.172397	0.129131	-0.0413781	0.128626
GSM2235617	-0.27738	0.306999	0.306786	0.274817	0.246256	0.253976	-0.141774	0.269634	-0.197101	0.370839	0.0290035	0.020896	0.295308	0.328939	0.141126	0.0180199	-0.297384	0.248487	0.139173	0.108174	0.0744663	-0.0236493	0.179913
GSM2235618	-0.265251	0.294052	0.235655	0.238324	0.246866	0.265153	-0.0959006	0.250445	-0.228383	0.343532	-0.086116	-0.0498385	0.211914	0.345452	0.110499	-0.0255448	-0.305156	0.258143	0.0426892	0.073486	0.0734215	-0.0710263	0.106554
GSM2235619	-0.210901	0.227138	0.222486	0.270471	0.203881	0.282391	-0.0540723	0.236255	-0.201559	0.31991	0.00549059	0.00338117	0.200647	0.339311	0.104071	0.00702954	-0.262123	0.286919	0.0597545	0.11413	0.0597667	-0.0840604	0.150581
GSM2235620	-0.146771	0.234981	0.24632	0.263642	0.237775	0.289652	-0.131165	0.278018	-0.161361	0.36014	0.0509759	-0.0936581	0.271963	0.328289	0.122107	0.00587975	-0.283556	0.273344	0.119895	0.0970979	0.0876274	-0.0575346	0.10551
GSM2235621	-0.306717	0.18607	0.237533	0.207122	0.181672	0.263263	-0.0781731	0.264104	-0.249593	0.345147	0.0165056	0.0376149	0.246149	0.335026	0.134698	0.00488853	-0.124052	0.301506	0.0379749	0.0797008	0.0911363	-0.132542	0.0540692
GSM2235622	0.0682958	0.246933	0.360954	0.272023	0.213058	0.277169	0.123611	0.273423	-0.0217009	0.330219	0.0695357	0.139938	0.332832	0.360571	0.158245	0.0158364	-0.272449	0.320124	0.15519	0.176171	0.153549	-0.115108	0.142261
GSM2235623	-0.222848	0.31466	0.292766	0.300696	0.213079	0.286137	-0.101637	0.309865	-0.171133	0.328685	0.00909599	0.124073	0.291509	0.340186	0.127082	0.0396104	-0.167806	0.247255	0.135073	0.0931125	0.055526	-0.00319825	0.163106
GSM2235624	-0.251767	0.308415	0.289908	0.262992	0.229599	0.262586	-0.0538396	0.305838	-0.203614	0.373465	0.0479365	0.0218135	0.265998	0.331376	0.107434	0.0711008	-0.16194	0.280448	0.158623	0.0892007	0.0880581	-0.0800576	0.152046
GSM2235625	-0.0494758	0.186555	0.375204	0.289757	0.206284	0.250308	-0.026622	0.316763	-0.127797	0.382966	0.129068	0.143788	0.431107	0.34341	0.169612	0.0335549	-0.196966	0.322023	0.201945	0.180161	0.165102	-0.0730853	0.147465
GSM2235626	-0.138241	0.189867	0.29752	0.271493	0.229114	0.267471	0.0676617	0.38808	-0.118969	0.389277	0.196942	0.181365	0.449758	0.354074	0.185418	0.0930851	-0.125156	0.347901	0.291159	0.200116	0.170802	-0.111624	0.127077
GSM2235627	-0.263742	0.241747	0.250918	0.243508	0.219324	0.304582	-0.126676	0.282293	-0.201158	0.319656	0.0521863	-0.013132	0.317565	0.346463	0.137451	0.00105134	-0.141867	0.308499	0.172964	0.111237	0.100413	-0.0732691	0.0833171
GSM2235628	-0.174983	0.188654	0.239814	0.269748	0.217338	0.252399	-0.00740755	0.315982	-0.179312	0.370942	0.147077	0.0860518	0.368279	0.323222	0.180297	0.0832473	-0.188226	0.307405	0.284883	0.17503	0.13982	-0.0950783	0.135297
GSM2235629	0.0204796	0.311545	0.371524	0.280225	0.196936	0.267758	0.0435907	0.352334	-0.0748714	0.372814	0.128762	0.208041	0.436868	0.361935	0.170551	0.0564347	-0.11392	0.336316	0.257853	0.174645	0.165748	-0.0764373	0.153989
GSM2235630	0.0600418	0.209075	0.332733	0.289938	0.200099	0.266427	0.0273176	0.296921	-0.00884408	0.339509	0.052919	0.112366	0.360646	0.372883	0.15935	0.036453	-0.22779	0.355052	0.172363	0.185443	0.169449	-0.117111	0.0836176
GSM2235631	0.108824	0.313848	0.436878	0.298327	0.222386	0.273123	0.0518086	0.297179	0.0141857	0.381835	0.113268	0.0523928	0.414814	0.35471	0.149282	0.0443435	-0.20704	0.316094	0.224762	0.198204	0.161308	-0.0951949	0.114551
GSM2235632	0.0817749	0.383676	0.395819	0.261304	0.205707	0.270663	-0.048204	0.352112	0.0137545	0.36961	0.117742	0.0337688	0.416488	0.374397	0.150023	0.0428705	-0.181266	0.290924	0.244015	0.218637	0.150922	-0.0634915	0.143711
GSM2235633	-0.0709295	0.27844	0.386427	0.300076	0.218012	0.248657	-0.0244516	0.320297	-0.0611445	0.408432	0.132686	0.0966334	0.458588	0.356619	0.183808	0.0480869	-0.116146	0.34668	0.234416	0.193586	0.183218	-0.0722358	0.149785
GSM2235634	-0.246829	0.216232	0.183749	0.279537	0.236472	0.270342	-0.122445	0.327803	-0.215685	0.400925	0.0730222	0.191632	0.28871	0.341316	0.127552	0.0515216	-0.212828	0.328354	0.123888	0.13431	0.116135	-0.0169203	0.125523
GSM2235635	-0.133219	0.353842	0.378794	0.278291	0.223029	0.274629	-0.0424932	0.307732	-0.169269	0.353182	0.0305513	0.00714491	0.295304	0.3603	0.137392	0.0346266	-0.239086	0.285417	0.175241	0.152761	0.105601	-0.109589	0.140307
GSM2235636	-0.194592	0.156204	0.353967	0.231322	0.226632	0.238907	-0.0403264	0.293414	-0.159894	0.400933	0.0934017	0.104387	0.392136	0.340459	0.147849	0.0192318	-0.191802	0.334155	0.175123	0.183643	0.158135	-0.0855043	0.114003
GSM2235637	-0.0207466	0.361066	0.36695	0.290002	0.255343	0.305091	-0.0322219	0.269766	-0.0531926	0.347432	0.0275906	0.0783813	0.323352	0.361074	0.140887	0.0544968	-0.231613	0.311194	0.146253	0.137196	0.113706	-0.0388837	0.156159
GSM2235695	-0.19803	0.311702	0.188022	0.308133	0.24597	0.250294	-0.176059	0.307563	-0.158338	0.325369	-0.00369223	-0.0234281	0.150963	0.342035	0.214164	0.0675095	-0.121435	0.198519	0.0790789	0.0830062	0.0492619	-0.0351501	0.156279
GSM2235696	-0.189599	0.398035	0.408706	0.276987	0.194831	0.252516	-0.0474965	0.295803	-0.113447	0.3059	0.026518	-0.0203843	0.30188	0.328313	0.179395	0.100328	-0.220781	0.273029	0.165539	0.128668	0.113496	-0.0899469	0.207761
GSM2235697	-0.305579	0.211831	0.114179	0.205482	0.18956	0.262102	-0.171157	0.246312	-0.270057	0.279011	-0.09834	-0.0804349	0.0945957	0.349004	0.0941193	0.00895454	-0.222215	0.280985	0.0262154	0.016779	0.00944502	-0.168317	0.127905
GSM2235698	-0.283921	0.261276	0.28947	0.255285	0.200736	0.276511	-0.0939671	0.28072	-0.238295	0.301108	0.0265012	0.0646525	0.200183	0.335261	0.0908977	0.0501539	-0.246793	0.283259	0.0862083	0.0999427	0.0584986	-0.115368	0.105296
GSM2235699	-0.297434	0.221037	0.215978	0.24323	0.194942	0.264616	-0.145038	0.322199	-0.246933	0.357182	0.022585	0.00679532	0.243725	0.283542	0.155927	0.0418394	-0.264477	0.301624	0.156336	0.130486	0.099575	-0.0713832	0.142143
GSM2235700	-0.0867423	0.311389	0.308062	0.306559	0.197335	0.275529	0.0015501	0.290114	-0.136573	0.353482	0.00267767	0.080728	0.313573	0.318046	0.141461	0.0325921	-0.127257	0.322096	0.16192	0.131247	0.0956403	-0.0730908	0.180735
GSM2235701	-0.296871	0.271244	0.163706	0.21072	0.200795	0.264428	-0.0546778	0.251241	-0.271944	0.284284	-0.0754903	-0.0346891	0.16344	0.315387	0.0853498	-0.014237	-0.23093	0.279379	0.0223387	0.055487	0.02927	-0.0832186	0.100297
GSM2235702	-0.299637	0.190879	0.221907	0.285866	0.229299	0.271172	-0.041353	0.277918	-0.243466	0.369727	0.040704	0.0332741	0.277321	0.316149	0.176617	0.046836	-0.28388	0.296351	0.137194	0.133223	0.104593	-0.0905472	0.145317
GSM2235703	0.0177928	0.28841	0.28802	0.25525	0.19407	0.240377	-0.019812	0.293508	-0.0903948	0.340127	0.00421649	0.0367295	0.295602	0.307718	0.156742	0.021262	-0.224667	0.305063	0.124216	0.129596	0.0953581	-0.103971	0.19187
GSM2235704	-0.0774688	0.225453	0.266884	0.290648	0.216049	0.257132	0.00681243	0.293081	-0.129264	0.337324	0.0283951	0.0785112	0.29129	0.339238	0.155336	0.0442112	-0.179576	0.300826	0.130824	0.138136	0.101113	-0.0724587	0.126709
GSM2235705	-0.210924	0.155584	0.220011	0.293685	0.218252	0.273718	0.00539565	0.290385	-0.164553	0.331791	0.0496926	0.0867014	0.283366	0.376674	0.13844	0.0536584	-0.139839	0.297608	0.133221	0.145797	0.0843565	-0.0694862	0.0797588
GSM2235706	-0.261929	0.213198	0.177246	0.252541	0.173307	0.253294	-0.144299	0.277334	-0.239038	0.305082	-0.0213682	0.00808835	0.207219	0.330131	0.1119	0.0604172	-0.262686	0.270878	0.084171	0.098367	0.0350858	-0.129722	0.100571
GSM2235707	-0.182233	0.310999	0.248064	0.277673	0.220469	0.245618	-0.0173517	0.297058	-0.184308	0.405279	0.0221566	-0.01653	0.316448	0.341127	0.144542	0.0252105	-0.215387	0.269167	0.167051	0.110038	0.0781651	-0.0274554	0.161859
GSM2235708	-0.101216	0.329842	0.316876	0.271152	0.171651	0.260137	-0.0299584	0.282042	-0.151641	0.322891	0.0198234	-0.0259667	0.218349	0.369112	0.147498	0.00899923	-0.172556	0.292245	0.118926	0.117213	0.0725746	-0.0737947	0.183887
GSM2235709	-0.30836	0.29328	0.347644	0.254281	0.205118	0.281642	-0.0898533	0.254908	-0.24878	0.338047	0.0252743	0.0130536	0.195234	0.399843	0.0893041	0.0266863	-0.196325	0.301281	0.0890556	0.103358	0.0393584	-0.12737	0.166718
GSM2235710	-0.282792	0.2377	0.218232	0.279397	0.183743	0.245507	-0.0460728	0.274086	-0.225078	0.357921	-0.0199958	0.0494809	0.238876	0.363603	0.176788	0.0714394	-0.198571	0.347781	0.184092	0.140806	0.088015	-0.026065	0.159703
GSM2235711	-0.186956	0.346017	0.361131	0.265933	0.213374	0.258226	-0.087314	0.273607	-0.206159	0.305005	-0.010572	-0.0120714	0.237615	0.316845	0.150764	0.0212107	-0.212574	0.282502	0.14136	0.120852	0.0708955	-0.112661	0.195415
GSM2235712	-0.368211	0.200522	0.0872028	0.224728	0.167791	0.217821	-0.181694	0.209722	-0.27284	0.286246	-0.107083	-0.0633595	0.0168535	0.316966	0.0622995	-0.0196781	-0.187536	0.25788	-0.0273919	0.0179787	-0.00782774	-0.0675898	0.105828
GSM2235713	-0.0862704	0.112359	0.218105	0.22383	0.222536	0.235585	0.0111362	0.234818	-0.0940223	0.306327	-0.00942861	0.00156738	0.201372	0.332767	0.169599	-0.00695124	-0.288408	0.287011	0.0911632	0.12847	0.108379	-0.0648228	0.11202
GSM2235714	-0.349228	0.135545	0.11842	0.208493	0.21507	0.243353	-0.133855	0.214534	-0.265559	0.279842	-0.0968306	-0.0379097	0.068619	0.34233	0.06812	-0.0573651	-0.190406	0.274	0.00708896	0.0328186	0.00281058	-0.0957116	0.193375
GSM2235715	-0.166084	0.387556	0.445912	0.308954	0.215028	0.228605	-0.0664688	0.353612	-0.100791	0.378647	0.116391	0.0183826	0.38683	0.34585	0.185598	0.0675015	-0.222229	0.287148	0.24582	0.150798	0.1219	-0.062277	0.196538
GSM2235716	-0.325513	0.25602	0.162603	0.202375	0.215638	0.213257	-0.0560025	0.265351	-0.291619	0.263306	-0.0873222	-0.0920814	0.114139	0.273618	0.166668	0.014043	-0.27537	0.269428	0.0348131	0.064392	0.017114	-0.138703	0.211347
GSM2235717	-0.28528	0.144254	0.293095	0.308632	0.185041	0.273457	-0.0404598	0.252864	-0.252752	0.319715	0.0288459	0.0893632	0.314376	0.339434	0.152926	0.0337453	-0.187773	0.305074	0.0858601	0.123623	0.111183	-0.104508	0.130509
GSM2235718	0.0199883	0.253977	0.34763	0.278269	0.243818	0.28892	-0.0113241	0.250186	-0.136444	0.342798	-0.0110414	0.0778785	0.309298	0.372983	0.138391	-0.00903504	-0.0870525	0.309939	0.107155	0.128742	0.0751689	-0.049566	0.126211
GSM2235719	-0.224924	0.256845	0.27653	0.309353	0.216125	0.289891	-0.0967364	0.293296	-0.205584	0.340539	-0.00576445	0.0261148	0.278305	0.331385	0.134667	0.0665358	-0.199105	0.296165	0.13744	0.118008	0.071447	-0.0399058	0.0511734
GSM2235720	-0.208363	0.229954	0.260277	0.261793	0.242438	0.291038	-0.190312	0.313531	-0.209653	0.360722	0.0010818	-0.0781492	0.239703	0.340112	0.118816	0.0352198	-0.260783	0.331693	0.163813	0.0881491	0.0789636	-0.127214	0.118407
GSM2235721	-0.250846	0.275852	0.306082	0.261361	0.208594	0.265439	-0.0997284	0.330576	-0.18367	0.309885	0.00853188	0.0593423	0.281402	0.364293	0.198931	0.044276	-0.202869	0.311871	0.163565	0.139128	0.123263	-0.0579123	0.110944
GSM2235722	-0.0577489	0.280931	0.330837	0.295248	0.222436	0.281914	-0.118227	0.303365	-0.167962	0.345321	0.0804888	0.0918736	0.358174	0.337186	0.182436	0.0512473	-0.158616	0.303833	0.102974	0.127508	0.131334	-0.0711159	0.141604
GSM2235723	-0.349563	0.153058	0.140076	0.217851	0.203124	0.295593	-0.120173	0.237579	-0.291314	0.282285	-0.0251667	-0.0611134	0.107392	0.31846	0.0855313	-0.0603394	-0.199769	0.265861	-0.0218213	0.0380475	0.0047298	-0.104859	0.11427
GSM2235724	-0.0221934	0.322994	0.34546	0.295999	0.238287	0.259678	-0.0651393	0.330042	-0.106927	0.354196	0.0908293	0.128908	0.383224	0.339386	0.167386	0.0837086	-0.2433	0.291866	0.202532	0.151723	0.152246	-0.0578636	0.187066
GSM2235725	-0.106129	0.392207	0.485041	0.339041	0.215131	0.274051	-0.0579737	0.356035	-0.058072	0.347044	0.126861	0.153595	0.502045	0.371211	0.239181	0.114801	-0.162185	0.334899	0.284209	0.189609	0.200254	-0.00920901	0.161184
GSM2235726	0.198766	0.398631	0.528078	0.323271	0.225962	0.247538	-6.32e-05	0.345266	0.0788704	0.32862	0.127863	0.115911	0.538842	0.395741	0.226688	0.0743689	-0.166212	0.366592	0.278106	0.246416	0.177525	-0.0738743	0.19913
GSM2235727	-0.134291	0.233065	0.366104	0.294934	0.261225	0.278608	-0.0679961	0.300465	-0.209663	0.320655	0.0664607	0.11384	0.320347	0.404745	0.143392	-0.00662333	-0.149963	0.289494	0.123928	0.128328	0.111835	-0.0540736	0.135039
GSM2235728	-0.147748	0.283151	0.304286	0.28896	0.213915	0.286357	-0.0767401	0.305541	-0.208534	0.353457	0.0660056	0.158146	0.325135	0.360727	0.167795	0.0471196	-0.175335	0.349807	0.12558	0.13315	0.132874	-0.0944528	0.189464
GSM2235729	-0.0845549	0.310393	0.375399	0.313667	0.197751	0.254559	-0.0137635	0.328226	-0.136389	0.349865	0.0767488	0.188855	0.369998	0.330241	0.188318	0.056183	-0.190194	0.31982	0.199713	0.15646	0.140619	-0.0596876	0.160312
GSM2235730	-0.248199	0.284713	0.196328	0.252283	0.212049	0.286435	-0.0971425	0.284303	-0.227996	0.329241	-0.0119512	-0.000330535	0.240845	0.299418	0.106835	0.0303951	-0.191358	0.238298	0.141708	0.0921415	0.0425281	-0.0755285	0.0993614
GSM2235731	-0.246155	0.306919	0.353441	0.308042	0.194219	0.285245	-0.123873	0.247336	-0.184094	0.249151	-0.0395813	-0.0313457	0.226366	0.362598	0.151797	0.0118157	-0.175606	0.252887	0.0591272	0.0550933	0.0810444	-0.0958403	0.0946346
GSM2235732	0.0451326	0.336522	0.395569	0.288132	0.211953	0.259759	0.0409322	0.352136	-0.0404021	0.358243	0.0983598	0.11167	0.401885	0.354644	0.178033	0.0251504	-0.0541016	0.340797	0.190651	0.18798	0.116411	-0.0805952	0.154348
GSM2235733	-0.265964	0.265985	0.28161	0.347792	0.242901	0.264032	-0.13995	0.28743	-0.171976	0.362041	0.0655628	0.112263	0.373277	0.325587	0.194883	0.0901775	-0.182161	0.299697	0.192907	0.12512	0.110901	-0.0517694	0.17089
GSM2235734	-0.218383	0.228781	0.186426	0.261201	0.209726	0.279448	-0.103939	0.27386	-0.211605	0.320417	0.0187568	0.108682	0.292106	0.349542	0.132265	0.03735	-0.212757	0.26905	0.0769883	0.161386	0.0910986	-0.0737779	0.0899228
GSM2235735	-0.154316	0.292675	0.18018	0.361391	0.178383	0.250958	-0.0730111	0.297755	-0.0853898	0.382309	0.136754	0.101713	0.330547	0.318861	0.150335	0.0203683	0.208499	0.341938	0.147352	0.0600181	0.0901827	-0.0225769	0.179549
GSM2235736	-0.394538	0.168141	0.0891123	0.198998	0.227855	0.28121	-0.168633	0.26288	-0.254775	0.272526	-0.0386675	-0.125568	0.0755338	0.327426	0.0668737	-0.0081061	-0.181859	0.292779	0.0156443	0.0174464	-0.00658453	-0.129119	0.099521
GSM2235737	0.220826	0.300147	0.303671	0.335913	0.194836	0.262435	0.0454783	0.326658	0.054276	0.348874	0.0835014	0.0983006	0.388138	0.352763	0.170647	0.0655153	-0.0661243	0.328394	0.219604	0.186616	0.11699	-0.0455546	0.133561
GSM2235738	-0.355282	0.281026	0.226925	0.308193	0.158299	0.249183	-0.138902	0.275447	-0.237387	0.304476	-0.00753967	-0.0800053	0.191759	0.331825	0.150378	0.0254064	-0.252458	0.270591	0.111382	0.0847331	0.0533818	-0.11382	0.113819
GSM2235739	-0.377269	0.213646	0.108828	0.251985	0.196232	0.248506	-0.121595	0.255653	-0.292292	0.306763	-0.075115	0.0953367	0.158771	0.319939	0.107008	0.0535538	-0.207688	0.242965	0.0317047	0.0879827	0.0253928	-0.0809871	0.113103
GSM2235740	-0.114314	0.192721	0.275799	0.321782	0.2234	0.277732	-0.00769854	0.224906	-0.132308	0.306207	-0.0443747	-0.0821183	0.193401	0.353488	0.118936	-0.000193397	-0.0679802	0.271438	0.0642804	0.0859126	0.0787486	-0.0180563	0.105124
GSM2235741	-0.38104	0.244089	0.122188	0.256258	0.185165	0.260522	-0.193083	0.273671	-0.233766	0.277109	0.00542094	-0.0527496	0.253554	0.295145	0.145628	-0.0170044	-0.243607	0.275758	0.125153	0.127993	0.0424316	-0.165604	0.104424
GSM2235742	-0.131066	0.314608	0.306493	0.295618	0.207588	0.277985	-0.0934195	0.314025	-0.149548	0.323444	0.0521226	-0.0158161	0.306643	0.319186	0.194198	0.0326695	-0.313289	0.295179	0.176461	0.164874	0.0787558	-0.0865436	0.0746941
GSM2235743	-0.227093	0.296219	0.311395	0.33703	0.222859	0.286682	-0.0069226	0.31416	-0.183192	0.339303	0.0380644	0.070031	0.353427	0.355543	0.150882	0.0737578	-0.194391	0.311371	0.257567	0.127364	0.107443	-0.0908865	0.108109
GSM2235744	-0.136107	0.122764	0.211623	0.251612	0.216675	0.289529	-0.107401	0.263317	-0.208081	0.337897	0.012247	0.0579207	0.217409	0.34471	0.123001	0.0129984	-0.276292	0.299018	0.0833263	0.109844	0.0891911	-0.0764812	0.0864457
GSM2235745	-0.0333177	0.331205	0.427991	0.328672	0.221921	0.215743	-0.0867197	0.246696	-0.126048	0.312953	0.0629008	0.0535227	0.349852	0.343237	0.191974	0.0567334	-0.227572	0.280438	0.145102	0.122753	0.116021	-0.0787703	0.198391
GSM2235746	-0.0582962	0.214718	0.357149	0.264381	0.266555	0.218066	-0.0368403	0.295856	-0.17601	0.298557	-0.0263214	0.0736212	0.258114	0.31273	0.12886	-0.0486807	-0.200337	0.280203	0.0866929	0.0847128	0.0865999	-0.0894956	0.0879245
GSM2235747	-0.364768	0.282399	0.244738	0.316871	0.187593	0.284769	-0.0611141	0.344271	-0.226733	0.348244	0.105391	0.0482217	0.299801	0.328456	0.165565	0.0717034	-0.200391	0.287097	0.269233	0.137479	0.106892	-0.104651	0.181966
GSM2235748	-0.187388	0.354986	0.259344	0.254306	0.164761	0.285997	-0.0740507	0.310226	-0.210077	0.354906	0.000520424	0.0140205	0.242073	0.323406	0.189907	0.0824369	-0.286266	0.32594	0.117492	0.11903	0.128776	-0.0872062	0.20977
GSM2235749	-0.187818	0.236792	0.155135	0.202192	0.204219	0.267658	-0.13292	0.224643	-0.171094	0.278995	-0.0934102	-0.0484654	0.129504	0.340563	0.0952659	0.00289262	-0.166767	0.30657	0.102698	0.0702276	0.0322564	-0.161423	0.113104
GSM2235750	-0.345047	0.192816	0.140461	0.246331	0.190562	0.284993	-0.153233	0.327533	-0.251715	0.320916	-0.0200161	0.0175519	0.260194	0.315104	0.145633	0.0781873	-0.250718	0.292178	0.144934	0.134599	0.0882583	-0.0431744	0.103736
GSM2235751	-0.219602	0.357925	0.392666	0.301741	0.279951	0.182493	0.0161037	0.303604	-0.152931	0.369821	0.0866575	0.0732327	0.376794	0.334729	0.140604	0.0397193	-0.234132	0.276249	0.303443	0.175144	0.0981912	-0.0827887	0.150943
GSM2235752	-0.0238722	0.31458	0.400244	0.351405	0.237181	0.23141	-0.0649268	0.299216	-0.10594	0.360709	0.000806291	0.0122111	0.35271	0.361012	0.164866	0.0103497	-0.015247	0.291504	0.12346	0.121446	0.0957953	-0.0238093	0.158498
GSM2235753	0.00582637	0.306679	0.396633	0.30389	0.20743	0.272223	0.00334065	0.296418	-0.124538	0.325812	0.0448217	0.0957513	0.44635	0.384108	0.191415	0.0466059	-0.176484	0.318415	0.196254	0.199599	0.0959356	-0.0937729	0.0998796
GSM2235754	-0.316135	0.160573	0.196281	0.3056	0.208169	0.256169	-0.0293841	0.380033	-0.193136	0.382944	0.13254	0.173801	0.379806	0.339701	0.183538	0.0669656	-0.0410579	0.348345	0.294965	0.184232	0.132911	-0.13008	0.106576
GSM2235755	-0.0992936	0.115388	0.324476	0.248898	0.196855	0.204101	-0.0166799	0.246295	-0.165951	0.318399	0.00995003	0.106828	0.276024	0.307299	0.15486	0.0120641	-0.289342	0.325202	0.109959	0.12657	0.13383	-0.0955698	0.135837
GSM2235756	0.0408179	0.253065	0.343645	0.292747	0.245043	0.263272	-0.00679904	0.320807	-0.0959202	0.361467	0.110252	0.169103	0.409845	0.353648	0.162481	0.0664291	-0.229707	0.320949	0.227396	0.154389	0.120379	-0.0973074	0.113818
GSM2235757	-0.166272	0.2969	0.22116	0.282523	0.204319	0.248827	-0.0769334	0.351559	-0.170113	0.387907	0.0686688	0.0526169	0.318976	0.347333	0.176531	0.0559627	-0.242217	0.329236	0.202895	0.155698	0.0691392	-0.146015	0.0938633
GSM2235758	-0.349737	0.177671	0.125848	0.289577	0.22915	0.261006	-0.269716	0.247888	-0.270253	0.293957	-0.0214223	-0.0440322	0.268345	0.330765	0.126352	-0.00669781	-0.102575	0.265195	0.071276	0.104424	0.0435379	-0.0325581	0.128544
GSM2235759	-0.229956	0.141875	0.275467	0.277631	0.232764	0.252684	-0.130161	0.338208	-0.21122	0.357686	0.0675799	0.0844659	0.375023	0.343112	0.202618	0.0975496	-0.13961	0.326493	0.193453	0.178551	0.107248	-0.144954	0.0501241
GSM2235760	-0.318201	0.227017	0.224569	0.220682	0.191606	0.264376	-0.149476	0.275581	-0.258386	0.325352	0.0384261	0.00564072	0.168825	0.34502	0.141632	0.0296335	-0.285868	0.310326	0.0824639	0.120272	0.0605302	-0.0766477	0.0844
GSM2235761	-0.000278336	0.233345	0.324351	0.275754	0.222717	0.27534	0.031447	0.247862	-0.097831	0.345713	0.0260557	0.0751058	0.301826	0.352523	0.145401	0.0347221	-0.271638	0.334215	0.131785	0.125193	0.138177	-0.125194	0.155259
GSM2235762	-0.256367	0.236444	0.208261	0.294374	0.198644	0.285709	-0.151348	0.30162	-0.22915	0.316507	0.0258847	0.0825359	0.347959	0.348556	0.141598	0.0396137	-0.212677	0.268709	0.177183	0.128853	0.0834309	-0.00243559	0.124231
GSM2235763	0.0546769	0.345176	0.375595	0.266186	0.226186	0.224531	-0.0801046	0.285468	-0.0927584	0.323744	-0.0272989	0.0154272	0.307863	0.364517	0.170398	0.014743	-0.0903768	0.282543	0.12549	0.154387	0.0796155	-0.0998291	0.170858
GSM2235764	-0.274604	0.256587	0.242373	0.317975	0.233487	0.253478	-0.0699731	0.266124	-0.234694	0.332761	-0.0604427	0.008623	0.209464	0.329124	0.119395	0.0156524	-0.175754	0.270973	0.069403	0.0779272	0.0680684	-0.0324856	0.19717
GSM2235765	-0.107949	0.141552	0.252851	0.287992	0.214632	0.263333	-0.157453	0.27652	-0.170979	0.344815	0.0478672	0.0530222	0.340973	0.352656	0.229897	0.04531	-0.179623	0.310181	0.135444	0.154406	0.127411	-0.0621828	0.0170032
GSM2235766	-0.25554	0.239161	0.155341	0.214672	0.191145	0.257619	-0.158517	0.281367	-0.2923	0.326365	-0.0690473	-0.0580887	0.144147	0.328456	0.150673	0.00058017	-0.15761	0.284109	0.0678333	0.0782352	0.041911	-0.116242	0.0893003
GSM2235767	-0.200163	0.0675499	0.249991	0.229438	0.194615	0.209339	-0.0490868	0.271057	-0.23834	0.339701	-0.00343787	0.185073	0.273933	0.320454	0.181988	0.0272287	-0.161347	0.315648	0.0662083	0.116333	0.115335	-0.137276	0.102292
GSM2235768	-0.000545362	0.389328	0.462167	0.360449	0.275618	0.259078	0.0118677	0.396279	-0.041045	0.388406	0.165647	0.160614	0.501556	0.363446	0.237155	0.108389	-0.0281832	0.31923	0.296472	0.208537	0.188949	-0.0505303	0.123952
GSM2235769	-0.299424	0.216787	0.147241	0.259845	0.220354	0.256622	-0.189133	0.322548	-0.279712	0.351915	0.00345635	-0.0299573	0.24587	0.307868	0.13065	0.0135854	-0.167161	0.290306	0.104941	0.101248	0.0273926	-0.0855025	0.0464456
GSM2235770	-0.1624	0.307573	0.293856	0.314349	0.222677	0.24581	-0.0754356	0.228364	-0.20003	0.371013	0.0168655	0.163192	0.239347	0.334385	0.175921	0.0378983	-0.227403	0.290614	0.066949	0.111584	0.0834321	-0.0690509	0.182063
GSM2235771	-0.0721548	0.289899	0.287867	0.287999	0.243425	0.241048	-0.0772497	0.247923	-0.104682	0.368586	0.0154239	0.124339	0.271969	0.309451	0.168015	0.033271	-0.255944	0.308766	0.106312	0.11332	0.114375	-0.108661	0.171912
GSM2235772	-0.0187857	0.350347	0.275025	0.273115	0.231541	0.251145	-0.0761824	0.278583	-0.0783288	0.355461	0.0321581	0.11758	0.28041	0.311925	0.178191	0.0536539	-0.246082	0.299196	0.113704	0.100762	0.113272	-0.118702	0.199101
GSM2235773	-0.0980212	0.317867	0.287367	0.314943	0.239092	0.247853	-0.128927	0.273865	-0.134708	0.350767	0.0113599	0.086333	0.274598	0.312678	0.186451	0.0618176	-0.269189	0.303765	0.131087	0.0944571	0.108002	-0.0846302	0.16531
GSM2235774	-0.227538	0.229783	0.269883	0.318084	0.236374	0.278377	-0.192989	0.268183	-0.209511	0.347412	0.0294694	0.0876159	0.249668	0.33476	0.170194	0.0660999	-0.248186	0.30964	0.132522	0.104454	0.100326	-0.0716508	0.140338
GSM2235775	-0.237349	0.257246	0.331825	0.340004	0.223316	0.253088	-0.173158	0.280848	-0.207979	0.360048	0.0299278	0.113795	0.296665	0.318288	0.182804	0.0576523	-0.261276	0.309411	0.137047	0.10094	0.112123	-0.0805988	0.178048
GSM2235776	-0.207732	0.253429	0.324812	0.336595	0.226636	0.269182	-0.154384	0.292072	-0.18502	0.361869	0.0278987	0.0890133	0.284891	0.32113	0.18733	0.0515486	-0.276473	0.319286	0.139323	0.100895	0.116004	-0.0604504	0.17086
GSM2235777	-0.130659	0.335329	0.403122	0.341625	0.248207	0.267034	-0.130011	0.312876	-0.106403	0.369731	0.0538949	0.0933825	0.364329	0.339669	0.18827	0.0849307	-0.295904	0.3109	0.195604	0.126331	0.13041	-0.0851674	0.200145
GSM2235778	-0.315597	0.196787	0.18359	0.276867	0.18847	0.265717	-0.180537	0.296226	-0.262352	0.34252	0.00602881	0.00306975	0.247241	0.333641	0.160476	0.0717536	-0.242356	0.284618	0.129161	0.10072	0.0645538	-0.0561771	0.077993
GSM2235779	-0.226569	0.310021	0.393502	0.308447	0.249872	0.224837	-0.195505	0.302217	-0.135353	0.324429	0.0538436	-0.00973951	0.280334	0.347191	0.149345	0.104572	-0.256562	0.275706	0.131253	0.167	0.116829	-0.0812552	0.182041
GSM2235780	-0.152581	0.254676	0.44382	0.304175	0.208025	0.259931	-0.102159	0.301852	-0.172344	0.29475	0.0430062	-0.00863924	0.3034	0.357685	0.173493	0.0370847	-0.159586	0.273679	0.11176	0.142814	0.110723	-0.0131501	0.192451
GSM2235781	-0.188343	0.234877	0.251122	0.269807	0.210811	0.247945	-0.0800035	0.316983	-0.210341	0.347212	-0.00463379	0.0481849	0.258786	0.342507	0.1506	0.0198215	-0.156002	0.309544	0.145771	0.10525	0.0489713	-0.113411	0.0851883
GSM2235782	-0.145416	0.220639	0.285654	0.294032	0.299604	0.223641	-0.175878	0.34406	-0.16052	0.410931	0.0469168	0.0852566	0.356603	0.325615	0.20123	0.0896582	-0.229088	0.294505	0.212389	0.138893	0.128713	-0.178985	0.098324
GSM2235783	-0.0733228	0.198594	0.316434	0.280432	0.209087	0.268413	-0.0871831	0.246981	-0.181066	0.330577	-0.0180956	0.0875971	0.283238	0.344169	0.146975	0.0353233	-0.192472	0.295591	0.0832482	0.12276	0.0984228	-0.0874426	0.103142
GSM2235784	-0.126199	0.388698	0.448397	0.366325	0.20611	0.282689	-0.128936	0.299807	-0.136181	0.348817	0.082316	-0.00377471	0.418997	0.377601	0.171737	0.0878673	-0.174441	0.304941	0.179747	0.152733	0.141237	-0.0316808	0.154407
GSM2235785	-0.00338291	0.421861	0.489172	0.379653	0.235442	0.239061	-0.0859742	0.350818	0.0026848	0.343972	0.15566	0.170031	0.481836	0.385037	0.220578	0.0912181	0.00929412	0.331152	0.251138	0.211325	0.156392	-0.0437919	0.182979
GSM2235786	0.259564	0.265333	0.353662	0.270416	0.227914	0.263003	0.0503184	0.227261	0.0304104	0.346479	0.00460062	0.0600693	0.376618	0.373641	0.169699	0.0437036	-0.205602	0.343589	0.153732	0.184678	0.1763	-0.0802289	0.150193
GSM2235787	-0.121821	0.293354	0.263313	0.265448	0.233565	0.267335	-0.0754766	0.236656	-0.164984	0.343979	-0.00502321	0.0649196	0.221734	0.320064	0.184441	0.0219394	-0.262896	0.313702	0.119155	0.122412	0.116204	-0.0485381	0.151399
GSM2235788	0.123747	0.47206	0.464787	0.309871	0.20489	0.241665	-0.079498	0.328225	0.0453278	0.32569	0.069956	0.0793746	0.433785	0.33783	0.177443	0.0663964	-0.15921	0.296239	0.221668	0.18472	0.132788	-0.0499494	0.178292
GSM2235789	-0.0650172	0.341637	0.390955	0.302567	0.229482	0.252307	-0.0755882	0.291969	-0.129161	0.331732	0.0235959	0.0403942	0.28887	0.337135	0.191704	0.037385	-0.228079	0.277508	0.138028	0.138647	0.115264	0.00828684	0.193184
GSM2235790	0.172386	0.355817	0.307925	0.300075	0.231933	0.268538	-0.0150895	0.278465	0.0343129	0.361126	-0.0368966	0.00759989	0.298255	0.322782	0.139725	0.0129906	-0.199639	0.287988	0.134926	0.149976	0.109547	-0.0667954	0.157744
GSM2235791	-0.142123	0.265263	0.291479	0.262485	0.227799	0.267024	0.0373239	0.263731	-0.147217	0.333846	0.0460184	0.132163	0.341398	0.325827	0.183592	0.0442946	-0.294379	0.329261	0.143874	0.189992	0.176463	-0.085354	0.194022
GSM2235792	-0.262454	0.279473	0.222121	0.278772	0.238206	0.240472	-0.124035	0.332636	-0.195156	0.387349	0.0264447	0.0440139	0.265143	0.304707	0.145263	0.0260287	-0.28347	0.287372	0.201212	0.138716	0.108739	-0.088333	0.21562
GSM2235793	-0.0844141	0.220042	0.283188	0.282441	0.212248	0.245181	0.0282921	0.35376	-0.155018	0.365282	0.0841569	0.185642	0.346852	0.35632	0.194029	0.0760866	-0.165418	0.35885	0.191206	0.180852	0.156594	-0.112977	0.201092
GSM2235794	-0.144001	0.334371	0.366182	0.279806	0.228884	0.216008	-0.102049	0.345434	-0.15776	0.347498	0.0579636	0.0815608	0.343142	0.314245	0.181237	0.0254969	-0.188929	0.277445	0.18891	0.148037	0.127066	-0.0969005	0.183406
GSM2235795	-0.307579	0.198991	0.173653	0.306138	0.244254	0.232713	-0.0631647	0.340022	-0.244868	0.37441	0.0826676	0.073389	0.304687	0.343206	0.155733	0.087439	-0.117356	0.355786	0.23866	0.107432	0.101289	-0.101608	0.145644
GSM2235796	-0.149666	0.24078	0.310162	0.314784	0.206339	0.237351	0.0261366	0.331055	-0.186122	0.344407	0.102311	0.210672	0.391533	0.348078	0.15224	0.0810942	-0.0767138	0.353383	0.182119	0.169527	0.152932	-0.105979	0.142565
GSM2235797	-0.268847	0.289929	0.342631	0.295233	0.249342	0.242529	-0.197311	0.292552	-0.172163	0.311427	-0.0231471	0.0289907	0.295804	0.341889	0.144839	0.0906512	-0.229363	0.229959	0.116409	0.155522	0.0948155	0.0270888	0.127847
GSM2235798	-0.280494	0.219539	0.208257	0.247299	0.237774	0.216541	-0.172119	0.271119	-0.208129	0.337651	0.0166591	0.0118418	0.234026	0.335303	0.156527	0.0254073	-0.1536	0.268908	0.111876	0.0811213	0.0538328	-0.0589368	0.115362
GSM2235799	-0.219803	0.312142	0.219855	0.264164	0.262627	0.237341	-0.156077	0.287118	-0.201152	0.327322	0.0405759	0.0205194	0.28843	0.328282	0.117369	0.0377664	-0.23905	0.260492	0.119905	0.111506	0.0746169	-0.0507383	0.132473
GSM2235800	0.0992126	0.295879	0.471448	0.32648	0.224809	0.270526	0.00801598	0.269712	-0.0695413	0.323064	0.0345102	0.0580547	0.380746	0.331578	0.184848	0.0460091	-0.253623	0.341857	0.171474	0.16288	0.156242	-0.077773	0.158121
GSM2235801	0.116606	0.246948	0.374747	0.286701	0.238219	0.273369	-7.86e-06	0.273492	-0.0593044	0.369756	0.00496704	0.0895529	0.356171	0.372834	0.152442	0.0130043	-0.212882	0.337831	0.110878	0.133535	0.130688	-0.070512	0.149684
GSM2235802	-0.0333829	0.421466	0.393168	0.288385	0.256575	0.193702	-0.0210469	0.372513	-0.0241495	0.362079	0.0458243	0.039868	0.380797	0.306305	0.158021	0.0637432	-0.252898	0.280505	0.25937	0.163372	0.109666	-0.0091738	0.191831
GSM2235803	-0.125545	0.35211	0.3062	0.261347	0.199504	0.280294	-0.109862	0.281729	-0.133843	0.285679	0.024119	-0.0475936	0.217217	0.330028	0.16299	0.0176824	-0.198001	0.257028	0.154087	0.150283	0.111775	-0.079119	0.176152
GSM2235804	-0.237525	0.182998	0.300524	0.323514	0.195693	0.282381	-0.0961386	0.292897	-0.20915	0.367676	0.0516016	0.0612437	0.270455	0.322501	0.168693	0.0238005	-0.181143	0.314322	0.129647	0.145268	0.127676	-0.0363984	0.182535
GSM2235805	-0.256796	0.137817	0.155474	0.263953	0.193159	0.251297	-0.0406688	0.249804	-0.231277	0.367247	-0.0339578	0.0794276	0.175082	0.316581	0.207665	0.0159464	-0.241079	0.315043	0.0687301	0.130962	0.115311	-0.0856261	0.192507
GSM2235806	-0.299003	0.214328	0.178551	0.291618	0.225554	0.281509	-0.0990363	0.258982	-0.272072	0.338158	-0.0155024	-0.0845398	0.219988	0.323411	0.0879182	-0.000486658	-0.237277	0.281402	0.037207	0.0916699	0.0555773	-0.0492198	0.159936
GSM2235807	-0.245581	0.24482	0.20614	0.258226	0.22569	0.258865	-0.113738	0.279887	-0.245444	0.338696	-0.0795556	0.0683972	0.192466	0.314473	0.143117	0.0108661	-0.241955	0.27322	0.0712946	0.0582748	0.100003	-0.0930095	0.172751
GSM2235808	-0.0730319	0.329193	0.316158	0.316588	0.215489	0.275654	-0.0860808	0.280754	-0.105021	0.369782	-0.0311111	-0.0192361	0.296227	0.343362	0.209965	0.0311391	-0.141586	0.275742	0.223108	0.136968	0.0905921	-0.093349	0.155571
GSM2235809	-0.0710973	0.346191	0.448533	0.372429	0.1986	0.261311	-0.0489181	0.290393	-0.0873636	0.382126	0.0516094	0.0459645	0.369627	0.33705	0.167143	0.0466474	0.00376989	0.329163	0.163213	0.15375	0.116756	-0.094348	0.213238
GSM2235810	-0.296894	0.289526	0.170631	0.301553	0.189107	0.245938	-0.166548	0.305422	-0.203472	0.317013	-0.0119057	0.0664895	0.218197	0.331264	0.172281	0.0432723	-0.187595	0.234659	0.12868	0.0933442	0.0814722	-0.0450472	0.177508
GSM2235811	-0.162444	0.325367	0.279715	0.294965	0.217509	0.180167	-0.0779712	0.325111	-0.174177	0.322055	0.0541691	0.066815	0.336038	0.324486	0.172006	0.0300311	-0.204512	0.260959	0.183876	0.125057	0.0890589	-0.0570824	0.18278
GSM2235812	-0.317168	0.244374	0.24552	0.260224	0.200311	0.24492	-0.185391	0.319109	-0.22704	0.325679	-0.043681	-0.097909	0.133629	0.324518	0.121014	0.0244159	-0.276846	0.246452	0.067623	0.102125	0.0721215	-0.0485338	0.145651
GSM2235813	-0.00845459	0.302755	0.298847	0.306023	0.236942	0.287684	-0.0253189	0.259093	-0.13678	0.356852	-0.0109172	0.0443674	0.317391	0.37332	0.158308	0.0236647	-0.160758	0.270209	0.144496	0.105659	0.110928	-0.0849355	0.133305
GSM2235814	0.202407	0.390241	0.412706	0.310899	0.230282	0.228427	0.00486083	0.269646	0.0204244	0.355439	0.0520139	0.0633934	0.338263	0.338869	0.172131	0.0681007	-0.324336	0.263479	0.195983	0.154562	0.125789	-0.0500593	0.163544
GSM2235815	-0.205109	0.282457	0.27091	0.259036	0.196434	0.235844	-0.098354	0.303431	-0.22871	0.283358	0.0103287	0.0200886	0.230837	0.317224	0.104715	0.0270032	-0.165354	0.264324	0.14023	0.121807	0.0648052	-0.0658734	0.136742
GSM2235816	0.0320951	0.293048	0.366034	0.33055	0.216349	0.22543	-0.0633698	0.292071	-0.0877382	0.366103	0.0440441	0.0681699	0.371272	0.365825	0.179619	0.040355	-0.0454859	0.303682	0.111871	0.129784	0.13238	-0.071081	0.188857
GSM2235817	-0.272176	0.220508	0.268191	0.288789	0.200396	0.266504	-0.151964	0.284093	-0.218327	0.349014	0.0679464	-0.0734375	0.312471	0.329906	0.163465	0.00707791	-0.00184002	0.289734	0.0845252	0.0894293	0.0489375	0.00844813	0.111443
GSM2235818	-0.157226	0.382629	0.428301	0.37052	0.26547	0.221668	-0.0301524	0.364312	-0.0946725	0.37057	0.0847604	0.0826542	0.449165	0.359089	0.199577	0.115899	-0.0946045	0.292712	0.235705	0.17689	0.127919	-0.00380318	0.229123
GSM2235819	-0.26862	0.199638	0.166623	0.306545	0.205177	0.272711	-0.183819	0.268788	-0.232172	0.321418	0.0289251	-0.00128971	0.259187	0.323995	0.157896	0.0556784	-0.224428	0.281424	0.146757	0.0815928	0.0936078	-0.102697	0.100781
GSM2235820	0.186991	0.255979	0.373758	0.294068	0.220069	0.236036	-0.0167247	0.273041	-0.0146406	0.335677	0.076388	0.0796801	0.40138	0.349223	0.174544	0.0708372	-0.228226	0.30792	0.180386	0.181508	0.163402	-0.102948	0.118272
GSM2235821	-0.114613	0.324218	0.432556	0.313862	0.260514	0.212328	-0.131231	0.316716	-0.147815	0.3421	0.0346985	0.0023635	0.35667	0.340172	0.156768	0.0336825	-0.250587	0.286084	0.145814	0.134963	0.0781805	-0.0613131	0.128683
GSM2235822	-0.324584	0.22568	0.184638	0.2572	0.241793	0.247695	-0.159529	0.281981	-0.247361	0.362266	-0.0348767	-0.0435595	0.242637	0.359919	0.128392	0.0468305	-0.233786	0.276846	0.142437	0.110628	0.0448983	-0.146164	0.0606639
GSM2235823	0.0830524	0.247839	0.388793	0.314162	0.240704	0.26157	0.020103	0.251212	-0.0898268	0.34499	0.024234	0.0878312	0.355311	0.362306	0.183951	0.0540538	-0.273331	0.332402	0.149136	0.157845	0.155298	-0.0653895	0.145038
GSM2235824	0.0674611	0.185365	0.362719	0.268729	0.227855	0.251731	-0.0454803	0.235464	-0.0865577	0.34929	0.0235992	0.0538746	0.310332	0.339239	0.191799	0.0314914	-0.280256	0.353193	0.140829	0.147055	0.14103	-0.092145	0.13762
GSM2235825	-0.259168	0.207292	0.188595	0.267792	0.231899	0.298292	-0.0475854	0.289706	-0.216094	0.349406	0.0433658	0.144382	0.31423	0.330397	0.190387	0.0691738	-0.191385	0.302593	0.130271	0.123905	0.103146	-0.092893	0.160388
GSM2235826	-0.282702	0.261582	0.214138	0.293443	0.254768	0.228981	-0.170401	0.307454	-0.195923	0.310955	-0.00167899	0.00254245	0.214535	0.304026	0.167417	0.0998076	-0.220279	0.296121	0.137981	0.0930109	0.0729882	-0.125504	0.174194
GSM2235827	-0.015704	0.164248	0.328165	0.272877	0.222403	0.227934	-0.111132	0.260806	-0.139248	0.332383	0.019572	0.133716	0.32156	0.329746	0.173621	0.0528309	-0.302473	0.332814	0.100361	0.130598	0.13264	-0.114488	0.140643
GSM2235828	-0.108594	0.412211	0.457795	0.35512	0.285412	0.241493	0.0618777	0.40066	-0.00642646	0.371347	0.198941	0.0875315	0.535462	0.345754	0.27492	0.129596	-0.195721	0.33479	0.339126	0.228947	0.212704	0.00678847	0.251168
GSM2235829	-0.0536091	0.357783	0.356483	0.322646	0.215145	0.245566	-0.108308	0.297726	-0.0839441	0.333133	0.0194321	-0.0600985	0.323979	0.36123	0.184099	0.0709201	-0.165599	0.250893	0.164526	0.130174	0.100249	-0.0726283	0.176557
GSM2235830	-0.331624	0.196902	0.127118	0.235711	0.216517	0.24088	-0.220953	0.221937	-0.169325	0.317658	-0.0732411	-0.0424656	0.0718538	0.317297	0.160089	0.002804	-0.146315	0.250736	0.0318965	0.0617355	0.0571462	-0.051227	0.0943823
GSM2235831	-0.21487	0.237502	0.173332	0.27719	0.197967	0.230649	-0.205616	0.288055	-0.171192	0.3317	-0.0422637	0.0026957	0.156965	0.30479	0.127606	0.0180736	-0.180832	0.281824	0.0872798	0.0912001	0.0659062	-0.0793035	0.162488
GSM2235837	-0.026758	0.310121	0.34087	0.286882	0.243923	0.272715	-0.105679	0.320137	-0.0787859	0.330252	0.0162191	0.0704383	0.32346	0.34259	0.198568	0.107926	-0.113741	0.271086	0.236608	0.199866	0.082907	-0.0332781	0.162996
GSM2235838	-0.163765	0.225049	0.236123	0.271101	0.188166	0.305617	-0.113201	0.240475	-0.203347	0.362898	-0.110533	-0.0488246	0.176876	0.332723	0.180852	0.0362501	-0.179147	0.309508	0.0487931	0.088956	0.0903598	-0.134391	0.123105
GSM2235839	-0.0453098	0.295347	0.256707	0.264198	0.205925	0.262485	-0.132717	0.27007	-0.107639	0.294946	-0.0760574	-0.0726965	0.190231	0.348457	0.185671	0.0782644	-0.206563	0.256797	0.142779	0.0821456	0.121265	-0.0426104	0.161271
GSM2235840	-0.304209	0.259289	0.185673	0.283494	0.221176	0.236153	-0.149146	0.316208	-0.257008	0.295692	-0.0224708	-0.00889389	0.260867	0.364733	0.100665	0.0283347	-0.178859	0.299266	0.117197	0.0847811	0.0397426	-0.0530063	0.161776
GSM2235841	-0.14379	0.27072	0.293773	0.300672	0.251711	0.246446	-0.000933411	0.333412	-0.109148	0.384166	0.113715	0.110913	0.395069	0.357573	0.17356	0.0780674	-0.0199975	0.313821	0.212261	0.157514	0.122955	-0.0178455	0.19415
GSM2235842	-0.321096	0.221725	0.14722	0.225519	0.235436	0.203586	-0.128481	0.314182	-0.207267	0.347412	-0.00854765	0.0434217	0.145921	0.286265	0.153746	0.0325034	-0.161703	0.296634	0.0840095	0.115825	0.0617516	-0.096899	0.159733
GSM2235843	-0.0636865	0.259764	0.294563	0.311737	0.244295	0.197357	-0.0753981	0.34842	-0.119466	0.34934	0.0831853	0.164526	0.393755	0.359128	0.16766	0.0695583	-0.163191	0.299	0.200011	0.173653	0.108904	-0.00825871	0.124362
GSM2235844	-0.152589	0.328633	0.369319	0.326922	0.219934	0.244287	-0.150387	0.310913	-0.115246	0.343012	0.00134409	-0.0698877	0.310575	0.344088	0.185196	0.0778141	-0.170417	0.29553	0.129562	0.125714	0.101249	-0.0199529	0.124952
GSM2235845	-0.149352	0.31473	0.338581	0.358382	0.213809	0.271416	-0.143097	0.304677	-0.132853	0.356428	-0.0346372	-0.0370729	0.321114	0.3499	0.198538	0.0764956	-0.171493	0.29545	0.132963	0.14573	0.0817017	-0.0263871	0.144979
GSM2235846	-0.219295	0.223555	0.231919	0.273608	0.193614	0.179834	-0.0961399	0.276448	-0.200483	0.335923	0.0399629	0.0494229	0.246767	0.335192	0.148347	0.044683	-0.182449	0.316585	0.135931	0.151748	0.107385	-0.0126851	0.135719
GSM2235847	0.00275863	0.394811	0.485035	0.341798	0.228003	0.252846	-0.087171	0.362999	-0.084651	0.352974	0.105021	0.0700532	0.47288	0.348596	0.211214	0.0791603	-0.122152	0.318575	0.211059	0.179565	0.173338	-0.0740759	0.212134
GSM2235848	-0.0131398	0.170527	0.31686	0.256815	0.21082	0.202008	-0.00931295	0.252303	-0.130691	0.313294	0.0278417	0.0954915	0.318556	0.344125	0.191728	0.046982	-0.318749	0.325788	0.107328	0.169734	0.1434	-0.0943303	0.12709
GSM2235849	0.0264671	0.307184	0.315892	0.252651	0.25437	0.23901	-0.0407722	0.303307	-0.144015	0.339768	0.0252333	0.0705431	0.289507	0.337651	0.153754	0.0417375	-0.217043	0.288385	0.135169	0.131394	0.117044	-0.103786	0.155532
GSM2235850	0.174424	0.270143	0.344964	0.284065	0.242253	0.260877	0.0552104	0.303753	-0.0249478	0.353956	0.0282284	0.0999579	0.38588	0.356724	0.172569	0.0522955	-0.229834	0.309135	0.178924	0.142786	0.120253	-0.100449	0.12876
GSM2235851	-0.0448358	0.252122	0.263285	0.2946	0.253471	0.213022	-0.156491	0.281324	-0.143491	0.310855	0.0262896	0.00447491	0.310033	0.393721	0.15304	0.00329533	-0.0554003	0.281279	0.151146	0.0689147	0.0921445	-0.042436	0.168707
GSM2235852	0.396525	0.37104	0.47506	0.321326	0.226046	0.288436	0.0809535	0.264895	0.209367	0.315553	0.0394151	-0.0765385	0.372544	0.392502	0.155952	0.0716502	-0.211674	0.329148	0.235472	0.151911	0.184745	-0.0847336	0.129389
GSM2235853	0.0754901	0.375718	0.454042	0.342447	0.252626	0.279995	-0.0769851	0.30569	-0.0682136	0.335909	0.063655	0.113133	0.384183	0.373368	0.177512	0.0416776	-0.212245	0.297716	0.122389	0.130573	0.145912	-0.0398414	0.187781
GSM2235854	-0.0561572	0.340768	0.355062	0.28447	0.248441	0.276475	-0.0417453	0.332521	-0.153252	0.360408	0.0955243	0.0628499	0.316668	0.345298	0.161023	0.0441472	-0.347875	0.313109	0.172479	0.163769	0.104726	-0.047973	0.171368
GSM2235855	0.425244	0.447876	0.536245	0.329253	0.267081	0.254315	0.00560674	0.335742	0.216386	0.318422	0.0821658	0.116817	0.535719	0.408295	0.187543	0.0535298	-0.243238	0.322415	0.2645	0.220122	0.159067	-0.0877055	0.189025
GSM2235862	-0.0386669	0.392938	0.490072	0.329287	0.203245	0.277081	-0.0565634	0.328483	-0.0986339	0.328125	0.0838886	0.0652411	0.440793	0.341436	0.189651	0.0908974	-0.134347	0.283215	0.204279	0.175569	0.187482	-0.0744594	0.182345
GSM2235863	-0.228079	0.167743	0.242768	0.270988	0.216438	0.263554	-0.083316	0.309132	-0.186687	0.36379	0.0885458	0.0769314	0.367316	0.337348	0.174705	0.0425992	-0.170964	0.29979	0.124537	0.15559	0.125476	-0.0833295	0.140669
GSM2235864	-0.103344	0.190572	0.284551	0.274098	0.232942	0.257134	-0.141418	0.282265	-0.187662	0.326623	0.0216539	0.0285766	0.282904	0.327603	0.123415	0.0377746	-0.19251	0.278268	0.0622859	0.0959398	0.11131	-0.0794869	0.160772
GSM2235865	-0.257076	0.211139	0.19142	0.247418	0.18592	0.240344	-0.2217	0.315562	-0.261293	0.34766	0.0261927	0.0276249	0.222926	0.326408	0.107643	0.00807326	-0.0526013	0.273201	0.0645797	0.074142	0.0735039	-0.0682255	0.142908
GSM2235866	-0.180661	0.253512	0.305984	0.342895	0.228928	0.291834	-0.164996	0.337696	-0.142773	0.374833	0.138163	0.0901474	0.44717	0.333424	0.208042	0.0865036	-0.0629877	0.307623	0.241792	0.16458	0.148888	-0.063361	0.155144
GSM2235867	-0.162642	0.271434	0.400177	0.333221	0.249455	0.227916	-0.0988856	0.352522	-0.117766	0.368276	0.116458	0.117205	0.439635	0.355924	0.187194	0.102135	-0.127457	0.303384	0.216234	0.159977	0.138895	-0.0615017	0.182878
GSM2235878	-0.0547428	0.283156	0.360978	0.324214	0.220567	0.280271	-0.10154	0.325079	-0.148237	0.355496	0.0359663	0.0877283	0.348411	0.422796	0.162625	0.0836754	-0.0355085	0.328241	0.162807	0.138672	0.0752687	-0.0782481	0.141455
GSM2235879	-0.266332	0.296345	0.322806	0.307782	0.246139	0.241465	-0.143416	0.39391	-0.14597	0.386974	0.0826386	0.105259	0.377941	0.335661	0.212364	0.121716	-0.223447	0.314961	0.250021	0.147038	0.141053	-0.0901504	0.159745
GSM2235880	0.0699238	0.290191	0.399331	0.273607	0.246115	0.266791	-0.04141	0.318877	-0.0967851	0.303959	0.0481442	0.0770291	0.374399	0.349731	0.151501	0.0491589	-0.203324	0.302872	0.120868	0.143506	0.142173	-0.0507864	0.100899
GSM2235881	0.0126893	0.195632	0.252717	0.298163	0.223843	0.260564	-0.0433523	0.308495	-0.141874	0.3684	0.0367609	0.0856504	0.363806	0.361314	0.128815	0.0458895	-0.0774626	0.298504	0.139959	0.140658	0.0906971	-0.0436181	0.124474
GSM2235882	0.183323	0.328093	0.419766	0.329484	0.247328	0.268925	0.0164827	0.299153	-0.030611	0.349401	0.0844808	0.131779	0.401711	0.372134	0.170434	0.0653406	-0.118141	0.315386	0.177245	0.168893	0.133476	-0.0427264	0.140221
GSM2235883	-0.00437526	0.283569	0.341478	0.291235	0.249313	0.254904	-0.0222959	0.285865	-0.136103	0.355149	0.0571095	0.154774	0.349533	0.342934	0.156451	0.0609571	-0.239844	0.322072	0.160104	0.146463	0.15416	-0.0583456	0.18693
GSM2235884	0.203259	0.283641	0.407487	0.327905	0.238291	0.291951	0.0635457	0.296346	0.0100837	0.355307	0.0957105	0.192665	0.461962	0.385672	0.198875	0.0672429	-0.173708	0.364651	0.216965	0.221104	0.189877	-0.125489	0.174349
GSM2235885	-0.126731	0.339099	0.466683	0.38057	0.254863	0.250001	-0.0701947	0.371215	-0.105614	0.410071	0.105049	0.0626919	0.472138	0.368715	0.236777	0.15351	-0.152898	0.332187	0.308053	0.21425	0.202461	-0.0400693	0.193644
GSM2235886	-0.276602	0.253638	0.165903	0.294819	0.236922	0.28826	-0.13589	0.360817	-0.239056	0.354152	0.0322767	0.0661724	0.266757	0.313935	0.173274	0.103389	-0.215655	0.3274	0.198906	0.123571	0.118667	-0.130307	0.183222
GSM2235887	-0.303272	0.1818	0.175496	0.232858	0.241854	0.2297	-0.1978	0.27152	-0.264451	0.347276	0.0039544	-0.0552304	0.19378	0.335951	0.146304	0.0636083	-0.17096	0.292835	0.0889362	0.144306	0.0502447	-0.128573	0.138544
GSM2235888	0.0550211	0.247365	0.314613	0.271877	0.23665	0.291413	-0.0147192	0.252035	-0.091305	0.322606	-0.0469295	0.0148274	0.274407	0.363315	0.12686	0.011263	-0.203142	0.308744	0.0368091	0.093706	0.115753	-0.0598877	0.144362
GSM2235889	0.0486987	0.254319	0.271563	0.293677	0.224797	0.31513	-0.0390164	0.215394	-0.0842384	0.341571	-0.0381297	0.01905	0.262317	0.388922	0.149582	0.00543751	-0.0942138	0.324474	0.0568975	0.0934008	0.0839627	-0.0720177	0.0771088
GSM2235899	0.000380196	0.285281	0.366029	0.301009	0.233268	0.28506	-0.0216723	0.324673	-0.0693954	0.378024	0.0596039	0.106901	0.374532	0.342837	0.169355	0.0321407	-0.113913	0.326196	0.145304	0.172041	0.131566	-0.0853625	0.170209
GSM2235900	0.0230006	0.338224	0.386562	0.306334	0.27279	0.271123	-0.0659551	0.364974	-0.0251906	0.372571	0.143155	0.16023	0.457204	0.384877	0.176393	0.0876807	-0.142746	0.290212	0.194224	0.219765	0.169269	-0.0483035	0.166528
GSM2235901	-0.316301	0.209583	0.14766	0.260984	0.236363	0.27423	-0.130359	0.313476	-0.227239	0.377585	0.00429955	0.0582081	0.241715	0.337608	0.161929	0.0601185	-0.201249	0.305706	0.151734	0.111099	0.0732069	-0.138172	0.105733
GSM2235902	-0.120718	0.101708	0.342978	0.252661	0.208151	0.202366	-0.148581	0.257123	-0.142591	0.351311	0.0694148	0.0539882	0.326427	0.319977	0.173046	0.0594575	-0.289952	0.301345	0.119044	0.149954	0.135077	-0.103245	0.149034
GSM2235903	-0.321606	0.207066	0.188002	0.275271	0.227673	0.278702	-0.128725	0.305299	-0.230336	0.298593	0.0192244	0.00906046	0.214225	0.321843	0.157837	0.0526172	-0.25581	0.335811	0.142363	0.137839	0.0851954	-0.0882116	0.0770715
GSM2235904	-0.341286	0.151096	0.106646	0.258061	0.21688	0.252888	-0.171283	0.274516	-0.262944	0.374154	-0.00517841	0.0639852	0.214578	0.303547	0.145112	0.0649706	-0.134826	0.330535	0.0747406	0.123964	0.108094	-0.103298	0.137789
GSM2235905	0.192647	0.311562	0.422587	0.325121	0.256215	0.271929	-0.0706295	0.321706	0.0320096	0.395931	0.117086	0.106173	0.505452	0.365677	0.185575	0.0981401	-0.167023	0.344227	0.239939	0.209542	0.188208	-0.0828364	0.186693
GSM2235906	-0.245892	0.239551	0.225777	0.32309	0.255326	0.258754	-0.118582	0.33922	-0.20397	0.361007	0.0124616	0.0413696	0.302908	0.328588	0.140193	0.072202	-0.12142	0.309794	0.142639	0.136224	0.0891762	-0.0278046	0.156873
GSM2235907	-0.25957	0.342695	0.344035	0.316674	0.239433	0.229728	-0.177909	0.357314	-0.146194	0.352615	0.0429766	0.0394703	0.31767	0.338791	0.16902	0.106651	-0.202398	0.272427	0.188425	0.13064	0.135315	-0.0323952	0.123144
GSM2235908	-0.174846	0.178918	0.262441	0.251447	0.220641	0.275886	-0.111106	0.279836	-0.191066	0.311155	-0.00744347	0.00206279	0.240149	0.331868	0.145148	0.0613249	-0.223541	0.294261	0.0646431	0.0937623	0.112849	-0.0808259	0.170964
GSM2235909	-0.162106	0.239512	0.309766	0.263058	0.187438	0.29058	-0.105562	0.287395	-0.184471	0.298635	0.010168	-0.0242256	0.300055	0.364374	0.127431	0.0454611	-0.185105	0.305505	0.11601	0.123953	0.0535657	-0.0899971	0.027545
GSM2235910	-0.0345275	0.386582	0.402693	0.348401	0.236311	0.260804	-0.0382483	0.364515	-0.0254781	0.376331	0.108854	0.115387	0.472029	0.367568	0.225844	0.12608	-0.190849	0.349453	0.30993	0.202085	0.143727	-0.0876718	0.204631
GSM2235921	-0.162176	0.228637	0.168432	0.218105	0.212579	0.262368	-0.0294754	0.244826	-0.190897	0.332208	-0.081367	-0.0270145	0.117186	0.314517	0.0740069	0.0156413	-0.240627	0.293988	0.0612776	0.0901911	0.0323708	-0.105467	0.0681667
GSM2235922	-0.233418	0.295661	0.389758	0.322099	0.220734	0.287128	-0.109347	0.290892	-0.168679	0.367479	0.0746285	-0.0212708	0.332172	0.356637	0.179194	0.0593104	-0.229402	0.322543	0.146247	0.167156	0.0813687	-0.088545	0.0611235
GSM2235923	-0.306007	0.115142	0.215766	0.251929	0.226138	0.249123	-0.134926	0.25437	-0.252259	0.299469	-0.0932407	-0.0032429	0.233771	0.329169	0.113256	0.00969949	-0.247343	0.272355	-0.0144498	0.0830073	0.0809634	-0.0832211	0.0980694
GSM2235924	-0.253041	0.206351	0.198454	0.264725	0.241765	0.284374	-0.238642	0.269969	-0.223029	0.321502	-0.0117405	-0.011147	0.211001	0.327205	0.157873	0.0340586	-0.269116	0.25709	0.0357011	0.0867714	0.103437	-0.0670234	0.130042
GSM2235925	0.0200188	0.263547	0.292303	0.279264	0.207551	0.275655	-0.0082832	0.227437	-0.0804881	0.309391	-0.0407531	-0.00452078	0.267794	0.371452	0.129194	0.0116573	-0.216097	0.292835	0.0838626	0.13867	0.0980589	-0.100664	0.107617
GSM2235926	0.00632192	0.389514	0.46554	0.315972	0.264109	0.27603	-0.00644541	0.341336	-0.0328109	0.374575	0.126876	0.0689227	0.460714	0.357543	0.221245	0.0594137	-0.251791	0.334013	0.226162	0.205586	0.151989	-0.0757372	0.197746
GSM2235927	-0.39098	0.176956	0.11197	0.232594	0.232603	0.260104	-0.218386	0.295945	-0.24434	0.313155	-0.0768262	-0.103013	0.0938034	0.304903	0.104288	0.0427695	-0.279864	0.228728	-0.0105705	0.0436229	0.0361102	-0.0599877	0.126452
GSM2235928	-0.292269	0.265675	0.167513	0.237007	0.219383	0.250015	-0.246135	0.315969	-0.239512	0.359762	-0.00756835	0.0283805	0.171251	0.319932	0.165236	0.0638257	-0.155006	0.279623	0.0721572	0.124127	0.0621742	-0.0748638	0.184197
GSM2235929	-0.029946	0.142696	0.331161	0.31746	0.229216	0.235595	-0.0456999	0.339701	-0.143898	0.39972	0.0918017	0.176024	0.430853	0.336879	0.171616	0.1034	-0.244835	0.37768	0.182701	0.174254	0.167819	-0.144086	0.164582
GSM2235930	-0.268987	0.184705	0.196837	0.312633	0.19537	0.288431	-0.096657	0.27472	-0.231624	0.339127	0.0374442	0.0816317	0.26034	0.319544	0.154789	0.0394036	-0.260567	0.295637	0.108059	0.151322	0.0796431	-0.0915417	0.162137
GSM2235931	-0.00755831	0.314825	0.382601	0.329563	0.242303	0.247447	-0.0467201	0.269934	-0.0905342	0.377713	0.0187572	-0.0137103	0.33627	0.350757	0.141286	0.0206123	-0.215778	0.273318	0.103666	0.112257	0.085849	-0.114321	0.160297
GSM2235932	-0.242072	0.310054	0.305886	0.361609	0.211879	0.302854	-0.129507	0.219566	-0.232421	0.333798	-0.000457452	-0.0625068	0.236403	0.380277	0.140339	0.0526213	-0.209322	0.267837	0.0473549	0.0605844	0.0918387	-0.0617788	0.136658
GSM2235933	0.122535	0.194405	0.34347	0.316805	0.221053	0.277664	0.060462	0.32428	-0.00127357	0.369251	0.0914936	0.266573	0.456343	0.348903	0.231052	0.128573	-0.179335	0.346149	0.272737	0.19875	0.198621	-0.111418	0.149076
GSM2235934	0.128682	0.44049	0.528377	0.365519	0.269002	0.257949	0.0146714	0.392686	0.0701827	0.386576	0.179359	0.10614	0.530307	0.360717	0.236743	0.0916797	-0.127973	0.328666	0.297051	0.240356	0.210688	-0.0389206	0.211114
GSM2235935	-0.0721488	0.200667	0.35258	0.290708	0.252908	0.25408	0.00768081	0.297618	-0.142266	0.341046	0.053253	0.0389176	0.334224	0.32868	0.154827	0.0441745	-0.21199	0.26391	0.102728	0.145932	0.127193	-0.0670743	0.0948158
GSM2235936	-0.179064	0.175111	0.229772	0.248115	0.212459	0.239235	-0.0928168	0.28519	-0.216173	0.325286	0.0604475	0.0516824	0.305562	0.316129	0.118625	-0.0140914	-0.130223	0.283531	0.0959665	0.0856881	0.079524	-0.0904165	0.0985416
GSM2235937	-0.251744	0.226599	0.203254	0.303977	0.206232	0.251943	-0.00909929	0.293194	-0.195075	0.366457	0.0587955	0.0374201	0.277524	0.335749	0.117421	0.0123375	-0.0472171	0.292608	0.172354	0.104808	0.0723612	-0.0422961	0.130344
GSM2235938	-0.25486	0.312818	0.245743	0.253285	0.249936	0.220455	-0.0769354	0.287566	-0.232139	0.298581	0.00789274	0.0432212	0.272394	0.306075	0.0994989	0.0130678	-0.1526	0.234417	0.127777	0.0862737	0.015178	-0.128216	0.182416
GSM2235939	-0.0813681	0.145186	0.331049	0.251366	0.240162	0.253708	-0.0332967	0.262862	-0.20752	0.327625	0.0209478	0.0515811	0.271993	0.337339	0.155235	-0.00882656	-0.248674	0.310023	0.0905157	0.178734	0.101731	-0.0848688	0.0844204
GSM2235940	-0.049092	0.302952	0.459022	0.278264	0.223762	0.223514	-0.0501491	0.329169	-0.127943	0.336112	0.0962126	0.0934409	0.416504	0.340023	0.145156	0.0564548	-0.18091	0.296207	0.166038	0.151509	0.147082	-0.0662911	0.158436
GSM2235941	-0.106542	0.414867	0.447913	0.359582	0.227414	0.251883	-0.0671913	0.368583	-0.0533479	0.366254	0.141627	0.0841356	0.445596	0.343317	0.211597	0.0858086	-0.00289435	0.308662	0.243646	0.190499	0.17884	-0.00126036	0.211498
GSM2235942	-0.205613	0.217363	0.286823	0.268122	0.245326	0.252971	-0.134344	0.295796	-0.227597	0.321102	-0.0130325	0.0033913	0.24876	0.335033	0.122252	-0.015902	-0.170587	0.246864	0.105946	0.0824844	0.0507751	-0.0659365	0.129375
GSM2235943	-0.0729668	0.369348	0.482976	0.308322	0.217785	0.253113	-0.0416413	0.354723	-0.0834757	0.333526	0.116787	0.134877	0.449694	0.337918	0.1842	0.100166	-0.246109	0.283768	0.236688	0.232607	0.121652	-0.0552592	0.142999
GSM2235944	0.279888	0.200216	0.355445	0.292602	0.205524	0.24168	-0.026537	0.277138	0.0677248	0.30533	0.0167778	0.100406	0.372598	0.410353	0.152531	0.0616252	-0.287287	0.327838	0.158583	0.196359	0.168715	-0.124462	0.134595
GSM2235945	-0.201594	0.18461	0.202989	0.316019	0.233847	0.300521	-0.193865	0.310708	-0.184072	0.355674	0.10059	0.00134991	0.3613	0.374965	0.165	0.0610791	-0.120477	0.344607	0.196207	0.140518	0.0935784	-0.100638	0.086175
GSM2235946	-0.256198	0.253764	0.240264	0.319666	0.200567	0.298031	-0.164642	0.25278	-0.183437	0.360427	-0.00888985	-0.092177	0.297832	0.351361	0.0899269	0.0571281	-0.158856	0.299681	0.053501	0.106249	0.045385	-0.09596	0.171605
GSM2235947	-0.0400312	0.392355	0.437746	0.351306	0.186317	0.236201	-0.107175	0.32564	-0.0712222	0.352067	0.053763	-0.00828294	0.402598	0.366541	0.180697	0.0527256	-0.16236	0.297232	0.152843	0.153705	0.106497	-0.0546444	0.144482
GSM2235948	0.250164	0.207698	0.353964	0.276926	0.237295	0.225038	0.109336	0.314225	0.0399747	0.329276	0.0619252	0.250957	0.40368	0.368812	0.182457	0.0832543	-0.206474	0.357546	0.1783	0.168215	0.195402	-0.168747	0.169563
GSM2235949	0.175939	0.385951	0.431407	0.314738	0.231871	0.265515	0.00783496	0.329195	0.031454	0.354932	0.0664598	0.0923346	0.426181	0.379936	0.18512	0.0407215	-0.103482	0.324693	0.204621	0.187547	0.139252	-0.0579134	0.191608
GSM2235950	-0.122489	0.03417	0.295128	0.219125	0.201071	0.161639	-0.0405831	0.268088	-0.195773	0.335627	0.0148028	0.210116	0.258009	0.311869	0.175147	0.0539809	-0.26157	0.331798	0.116011	0.121922	0.112703	-0.184228	0.137622
GSM2235951	-0.217146	0.130087	0.28334	0.257602	0.19843	0.205403	-0.068503	0.261923	-0.207904	0.364529	0.0070383	0.134248	0.329218	0.312655	0.173412	0.0466263	-0.297892	0.342483	0.109341	0.177258	0.131743	-0.114888	0.165481
GSM2235952	-0.221452	0.236756	0.356625	0.333863	0.21652	0.269971	-0.184996	0.269978	-0.202277	0.340755	-0.0318357	0.0350366	0.262356	0.326577	0.13858	0.0718163	-0.263422	0.286033	0.137782	0.0962398	0.110528	-0.0465623	0.189536
[truncated: 395 more rows]

## Sheet: S6
Table-S6: Prognostic analysis of 245 m6A phenotype-related genes using a univariate Cox regression model
[truncated: 230 more rows]

## Sheet: S7
Table S7. The m5Csocre of GC patients and OS information
[truncated: 300 more rows]
